# Supplementary material for: Data for moisture measurements during vertical absorption in building porous materials such as brick and limestone
Source: Data Brief. 2018 Jan 31;17:575–8. doi: 10.1016/j.dib.2018.01.067 (PMC5852263; doi:10.1016/j.dib.2018.01.067)
Supplement: Supplementary file 2 — Supplementary material [file mmc2.xls]

## Sheet: θ (t) limestone
			θ (t) measurments for limestone sample
		time at 3 cm (min)	θ measurments at 3 cm (cm3 cm-3)			time at 3 cm (min)	θ measurments at 3 cm (cm3 cm-3)
		8.1	0.00923144			69	1e-05
		8.6	0.0148993			74.2167	0.0256479
		9.1	0.0387467			75.2167	0.0225323
		9.6	0.0426178			76.2167	0.0277547
		10.1	0.0541255			77.2167	0.0161863
		10.6	0.0785516			78.2167	0.0242701
		11.1	0.10476			79.2167	0.0323467
		11.6	0.132666			80.2167	0.0148932
		12.1	0.156954			81.2167	0.0305948
		12.6	0.148294			82.2167	0.0194985
		13.1	0.172303			83.2167	0.0255754
		13.6	0.133424			84.2167	0.0390906
		14.1	0.158306			85.2167	0.0389435
		14.6	0.17289			86.2167	0.0272457
		15.1	0.168984			87.2167	0.0418894
		15.6	0.176808			88.2167	0.0538354
		16.1167	0.176219			89.2167	0.0605008
		16.6	0.185273			90.2167	0.0640388
		17.1	0.171717			91.2167	0.0882338
		17.6167	0.16801			92.2167	0.0903219
		18.1167	0.197381			93.2167	0.0786997
		18.6167	0.193597			94.2167	0.0863043
		19.1167	0.175043			95.2167	0.0917939
		19.6167	0.21607			96.7	0.0966125
		20.1167	0.199577			97.7	0.0632
		20.6167	0.199377			98.7	0.0896
		21.1167	0.216677			99.7	0.0931
		21.6167	0.201377			100.7	0.105298
		22.1167	0.163537			101.7	0.0632
		22.6167	0.202578			102.7	0.113583
		23.1167	0.211422			103.7	0.0979
		23.6167	0.189428			104.7	0.0792
		24.1167	0.200976			105.7	0.1028
		24.6167	0.215665			106.7	0.0681
		25.1167	0.214451			107.7	0.0819
		25.6167	0.228481			108.7	0.1111
		26.1167	0.197581			109.7	0.124899
		26.6167	0.212027			110.717	0.1111
		27.1167	0.230323			111.717	0.1139
		27.6167	0.219922			112.717	0.0778
		28.1167	0.21769			113.7	0.1188
		28.6167	0.213844			114.7	0.0854
		29.1167	0.195388			115.7	0.0931
		29.6167	0.217082			116.7	0.0889
		30.1167	0.188042			117.717	0.0931
		30.6167	0.22889			118.717	0.12
		31.1167	0.199777			119.717	0.1035
		31.6167	0.242257			120.717	0.1257
		32.1167	0.233398			121.717	0.1222
		32.6167	0.196384			122.717	0.134
		33.1167	0.238335			123.717	0.1035
		33.6167	0.243912			124.717	0.0986
		34.1167	0.182313			142.7	0.125
		34.6167	0.215665			143.7	0.16321
		35.1167	0.236893			144.7	0.134
		35.6167	0.235453			145.7	0.167131
		36.1167	0.217082			146.7	0.134
		36.6167	0.210413			147.7	0.1521
		37.1167	0.262264			148.7	0.125
		37.6167	0.213036			149.7	0.1146
		38.1167	0.213642			150.7	0.134
		38.6167	0.215867			151.7	0.170061
		39.1167	0.227051			152.7	0.1271
		39.6167	0.236482			153.7	0.1611
		40.1167	0.201777			154.7	0.1451
		40.6167	0.232578			155.7	0.141
		41.1167	0.243498			156.7	0.17401
		41.6167	0.219313			157.7	0.125
		42.1167	0.217285			158.7	0.1451
		42.6167	0.23607			159.7	0.171992
		43.1167	0.223991			160.7	0.1465
		43.6167	0.236893			161.7	0.165628
		44.1167	0.244119			162.7	0.1389
		44.6167	0.197182			163.7	0.1507
		45.1167	0.238129			164.7	0.182888
		45.6167	0.229095			165.7	0.176032
		46.1167	0.206791			166.7	0.1493
		46.6167	0.234425			167.7	0.181275
		47.1167	0.281316			168.7	0.182633
		47.6167	0.218299			169.7	0.1458
		48.1167	0.221751			170.7	0.1542
		48.6167	0.224194			171.7	0.187058
		49.1167	0.238747			172.7	0.191759
		49.6167	0.226642			173.7	0.175273
		50.6167	0.217285			174.7	0.186631
		51.1167	0.223991			175.7	0.16
		51.6167	0.227459			176.7	0.188508
		52.1167	0.226234			177.7	0.181275
		52.6167	0.232783			178.7	0.1535
		53.1167	0.209205			179.7	0.18774
		53.6167	0.221345			180.7	0.194161
		54.1167	0.260794			181.7	0.19193
		54.6167	0.233398			182.7	0.178058
		55.1167	0.210817			183.7	0.198982
		55.6167	0.254724			184.7	0.192959
		56.1167	0.24806			185.7	0.1653
		56.6167	0.258279			186.7	0.1674
		57.1167	0.254724			187.717	0.186546
		57.6167	0.246192			188.717	0.200364
		58.1167	0.23422			189.717	0.196913
		58.6167	0.248267			190.717	0.182633
		59.1167	0.260165			191.7	0.186461
		59.6167	0.220938			192.717	0.198363
		60.1167	0.224194			1452.55	0.299365
		60.6167	0.234014			1454.55	0.30861
		61.6167	0.235247			1455.55	0.306575
		62.1167	0.233604			1456.55	0.312351
		62.6167	0.247852			1458.55	0.293313
		63.1167	0.25368			1459.55	0.306801
		63.6167	0.230323			2852.13	0.317469
		64.6167	0.232578			2852.65	0.321465
		65.1167	0.245569			2854.65	0.319066
		65.6167	0.247229			2855.65	0.317811
		66.1167	0.221751			2856.65	0.318724
		66.6167	0.237305			2859.65	0.32754
		67.1167	0.219516			2861.65	0.300376
		67.6167	0.230528			2862.65	0.307592
		68.1167	0.237099			2863.65	0.304092
		68.6167	0.230323			2865.65	0.300601
		128.55	0.3085			2866.65	0.305559
		129.55	0.276845			2867.65	0.325818
		130.55	0.28			2868.65	0.318496
		131.55	0.2867			2869.65	0.306349
		132.55	0.2847			2870.65	0.320208
		133.55	0.3085			2873.65	0.313486
		1468.23	0.32577			2874.65	0.306914
		1469.23	0.323742			2875.65	0.325015
		1470.23	0.323641			2876.65	0.313486
		1471.23	0.330448			2878.65	0.31861
		1472.23	0.326379			2882.65	0.325129
		1473.23	0.317882			2883.65	0.3169
		1474.23	0.325466			2884.65	0.313146
		1475.23	0.326582			2885.65	0.301501
		1477.23	0.315466			2886.65	0.312237
		1479.23	0.335249			2887.65	0.323296
		1481.23	0.335556			2888.65	0.308837
		1482.23	0.314963			2889.65	0.307479
		1483.23	0.321718			2890.65	0.317127
		1484.23	0.312153			2891.65	0.318838
		1485.23	0.319899			2892.65	0.320551
		1486.23	0.325466			2893.65	0.304317
		2702.23	0.333204			2894.65	0.314396
		2703.23	0.338735			2896.65	0.323525
		2704.23	0.319697			2897.65	0.317811
		2705.23	0.319798			2898.65	0.304994
		2707.23	0.32577			2899.65	0.310196
		2708.23	0.33055
		2710.23	0.308449
		2712.23	0.335863
		2713.23	0.323236
		2714.23	0.326684
		2717.23	0.337913
		2718.23	0.333612
		2719.23	0.339454
		2720.23	0.33443
		2721.23	0.322831
		2722.23	0.32709
		2723.23	0.337708
		2724.23	0.336375
		2726.23	0.329837
		2727.23	0.323438
		2729.23	0.329633
		2731.23	0.331366

## Sheet: digital scale limestone
	Cumulative intake water records versus time for limestone sample from digital scale
			digital scale records (gr)
		time (min)	digital scale records (gr)	cumulative intake water (gr)
		0	591.25	0
		1	589.76	1.49
		2	588.07	3.18
		3	586.45	4.8
		4	584.93	6.32
		5	583.58	7.67
		6.01667	582.37	8.88
		7.01667	581.27	9.98
		8.01667	580.28	10.97
		9.01667	579.41	11.84
		10.0167	578.64	12.61
		11.0167	577.94	13.31
		12.0167	577.33	13.92
		13.0167	576.77	14.48
		14.0167	576.27	14.98
		15.0167	575.81	15.44
		16.0167	575.37	15.88
		17.0333	574.91	16.34
		18.0333	574.53	16.72
		19.0333	574.15	17.1
		20.0333	573.73	17.52
		21.0333	573.38	17.87
		22.0333	573.04	18.21
		23.0333	572.65	18.6
		24.0333	572.3	18.95
		25.0333	571.95	19.3
		26.0333	571.62	19.63
		27.0333	571.29	19.96
		28.05	570.95	20.3
		29.05	570.62	20.63
		30.05	570.3	20.95
		31.05	570.02	21.23
		32.05	569.72	21.53
		33.05	569.42	21.83
		34.05	569.07	22.18
		35.05	568.85	22.4
		36.05	568.54	22.71
		37.05	568.24	23.01
		38.05	567.99	23.26
		39.05	567.76	23.49
		40.05	567.43	23.82
		41.0667	567.21	24.04
		42.0667	566.89	24.36
		43.0667	566.68	24.57
		44.0667	566.46	24.79
		45.0667	566.13	25.12
		46.0667	565.89	25.36
		47.0667	565.67	25.58
		48.0667	565.45	25.8
		49.0667	565.22	26.03
		50.0667	564.96	26.29
		51.0667	564.7	26.55
		52.0833	564.47	26.78
		53.0833	564.23	27.02
		54.0833	564.1	27.15
		55.0833	563.83	27.42
		56.0833	563.6	27.65
		57.0833	563.42	27.83
		58.0833	563.21	28.04
		59.0833	563	28.25
		60.0833	562.78	28.47
		61.0833	562.56	28.69
		62.0833	562.32	28.93
		63.1	562.1	29.15
		64.1	561.87	29.38
		65.1	561.66	29.59
		66.1	561.44	29.81
		67.1	561.32	29.93
		68.1	561.09	30.16
		69.1	560.87	30.38
		70.1	560.65	30.6
		71.1	560.53	30.72
		72.1	560.23	31.02
		73.1	560.08	31.17
		74.1167	559.97	31.28
		75.1	559.76	31.49
		76.1167	559.55	31.7
		77.1167	559.39	31.86
		78.1167	559.21	32.04
		79.1167	558.99	32.26
		80.1167	558.88	32.37
		81.1167	558.66	32.59
		82.1167	558.45	32.8
		83.1167	558.33	32.92
		84.1167	558.11	33.14
		85.1333	557.99	33.26
		86.1167	557.78	33.47
		87.1333	557.65	33.6
		88.1333	557.43	33.82
		89.1333	557.31	33.94
		90.1333	557.1	34.15
		91.1333	556.88	34.37
		92.1333	556.77	34.48
		93.1333	556.56	34.69
		94.1333	556.43	34.82
		95.1333	556.21	35.04
		96.1333	556.1	35.15
		97.15	555.88	35.37
		98.15	555.76	35.49
		99.15	555.56	35.69
		100.15	555.43	35.82
		101.15	555.22	36.03
		102.15	555.11	36.14
		103.15	555	36.25
		104.15	554.78	36.47
		105.15	554.66	36.59
		106.15	554.47	36.78
		107.15	554.33	36.92
		108.167	554.22	37.03
		109.167	553.99	37.26
		110.167	553.87	37.38
		111.167	553.77	37.48
		112.167	553.55	37.7
		113.167	553.42	37.83
		114.167	553.3	37.95
		115.167	553.11	38.14
		116.167	552.98	38.27
		117.167	552.86	38.39
		118.167	552.64	38.61
		119.183	552.52	38.73
		120.183	552.41	38.84
		121.183	552.31	38.94
		122.183	552.1	39.15
		123.183	551.99	39.26
		124.183	551.88	39.37
		125.183	551.66	39.59
		126.183	551.55	39.7
		127.183	551.38	39.87
		128.183	551.29	39.96
		129.183	551.19	40.06
		130.2	551.07	40.18
		131.2	550.86	40.39
		132.2	550.74	40.51
		133.2	550.62	40.63
		134.2	550.49	40.76
		135.2	550.38	40.87
		136.2	550.25	41
		137.2	550.03	41.22
		138.2	549.92	41.33
		139.2	549.8	41.45
		140.2	549.69	41.56
		141.2	549.49	41.76
		142.217	549.37	41.88
		143.217	549.27	41.98
		144.217	549.17	42.08
		145.217	549.05	42.2
		146.217	548.85	42.4
		147.217	548.75	42.5
		148.217	548.64	42.61
		149.217	548.53	42.72
		150.217	548.33	42.92
		151.217	548.22	43.03
		152.217	548.1	43.15
		153.233	548	43.25
		154.233	547.89	43.36
		155.233	547.71	43.54
		156.233	547.57	43.68
		157.233	547.46	43.79
		158.233	547.35	43.9
		159.233	547.25	44
		160.233	547.13	44.12
		161.233	547	44.25
		162.233	546.9	44.35
		163.233	546.73	44.52
		164.233	546.61	44.64
		165.25	546.47	44.78
		166.25	546.35	44.9
		167.25	546.24	45.01
		168.25	546.13	45.12
		169.25	546.04	45.21
		170.25	545.93	45.32
		171.25	545.82	45.43
		172.25	545.66	45.59
		173.25	545.49	45.76
		174.267	545.36	45.89
		175.267	545.26	45.99
		176.267	545.15	46.1
		177.267	545.03	46.22
		178.267	544.92	46.33
		179.267	544.8	46.45
		180.267	544.7	46.55
		181.267	544.59	46.66
		182.267	544.48	46.77
		183.267	544.37	46.88
		184.267	544.24	47.01
		185.283	544.13	47.12
		186.283	544	47.25
		187.283	543.9	47.35
		188.283	543.81	47.44
		189.283	543.72	47.53
		190.283	543.61	47.64
		191.283	543.5	47.75
		192.283	543.37	47.88
		193.283	543.21	48.04
		194.283	543.11	48.14
		195.283	543.11	48.14
		1446.87	513.41	77.84
		1447.87	513.65	77.6
		1448.87	513.66	77.59
		1449.87	513.64	77.61
		1450.88	513.62	77.63
		1451.88	513.61	77.64
		1452.88	513.61	77.64
		1453.88	513.62	77.63
		1454.88	513.61	77.64
		1455.88	513.6	77.65
		1456.88	513.61	77.64
		1457.88	513.59	77.66
		1458.88	513.58	77.67
		1459.88	513.59	77.66
		1460.88	513.6	77.65
		1461.88	513.59	77.66
		1462.9	513.57	77.68
		1463.9	513.55	77.7
		1464.9	513.53	77.72
		1465.9	513.5	77.75
		1466.9	513.49	77.76
		1467.9	513.5	77.75
		1468.9	513.51	77.74
		1469.9	513.5	77.75
		1470.9	513.5	77.75
		1471.9	513.5	77.75
		1472.9	513.51	77.74
		1473.92	513.52	77.73
		1474.92	513.52	77.73
		1475.92	513.52	77.73
		1476.92	513.52	77.73
		1477.92	513.51	77.74
		1478.92	513.53	77.72
		1479.92	513.53	77.72
		1480.92	513.52	77.73
		1481.92	513.54	77.71
		1482.92	513.52	77.73
		1483.92	513.53	77.72
		1484.92	513.52	77.73
		1485.93	513.52	77.73
		1486.93	513.52	77.73
		1487.93	513.51	77.74
		1488.93	513.53	77.72
		1489.93	513.51	77.74
		1490.93	513.52	77.73
		1491.93	513.56	77.69
		1492.93	513.56	77.69
		1493.93	513.56	77.69
		1494.93	513.56	77.69
		1495.95	513.45	77.8
		1496.95	513.45	77.8
		1497.95	513.46	77.79
		1498.95	513.48	77.77
		1499.95	513.48	77.77
		1500.95	513.48	77.77
		1501.95	513.49	77.76
		1502.95	513.49	77.76
		1503.95	513.49	77.76
		1504.95	513.38	77.87
		1505.97	513.38	77.87
		1506.97	513.38	77.87
		1507.97	513.38	77.87
		1508.97	513.38	77.87
		1509.97	513.39	77.86
		1510.97	513.39	77.86
		1511.97	513.39	77.86
		1512.97	513.4	77.85
		1513.97	513.4	77.85
		1514.97	513.4	77.85
		1515.97	513.4	77.85
		1516.98	513.4	77.85
		1517.98	513.41	77.84
		1518.98	513.41	77.84
		1519.98	513.41	77.84
		1520.98	513.41	77.84
		1521.98	513.42	77.83
		1522.98	513.42	77.83
		1523.98	513.42	77.83
		1524.98	513.31	77.94
		1525.98	513.31	77.94
		1526.98	513.31	77.94
		1527.98	513.31	77.94
		1529	513.31	77.94
		1530	513.31	77.94
		1531	513.32	77.93
		1532	513.33	77.92
		1533	513.33	77.92
		1534	513.33	77.92
		1535	513.33	77.92
		1536	513.33	77.92
		1537	513.34	77.91
		1538.02	513.34	77.91
		1539.02	513.34	77.91
		1540.02	513.33	77.92
		1541.02	513.34	77.91
		1542.02	513.22	78.03
		1543.02	513.23	78.02
		1544.02	513.23	78.02
		1545.02	513.23	78.02
		1546.02	513.24	78.01
		1547.02	513.23	78.02
		1548.02	513.25	78
		1549.02	513.25	78
		1550.02	513.25	78
		1551.03	513.25	78
		1552.03	513.26	77.99
		1553.03	513.26	77.99
		1554.03	513.27	77.98
		1555.03	513.27	77.98
		1556.03	513.28	77.97
		1557.03	513.17	78.08
		1558.03	513.16	78.09
		1559.03	513.17	78.08
		1560.03	513.16	78.09
		1561.03	513.18	78.07
		1562.05	513.19	78.06
		1563.05	513.2	78.05
		1564.05	513.2	78.05
		1565.05	513.2	78.05
		1566.05	513.19	78.06
		1567.05	513.21	78.04
		1568.05	513.21	78.04
		1569.05	513.2	78.05
		1570.05	513.21	78.04
		1571.05	513.21	78.04
		1572.07	513.1	78.15
		1573.07	513.1	78.15
		1574.07	513.11	78.14
		1575.07	513.12	78.13
		1576.07	513.12	78.13
		1577.07	513.12	78.13
		1578.07	513.12	78.13
		1579.07	513.12	78.13
		1580.07	513.13	78.12
		1581.07	513.14	78.11
		1582.07	513.13	78.12
		1583.08	513.13	78.12
		1584.08	513.13	78.12
		1585.08	513.13	78.12
		1586.08	513.14	78.11
		1587.08	513.04	78.21
		1588.08	513.04	78.21
		1589.08	513.03	78.22
		1590.08	513.03	78.22
		1591.08	513.03	78.22
		1592.08	513.03	78.22
		1593.1	513.05	78.2
		1594.08	513.05	78.2
		1595.1	513.06	78.19
		1596.1	513.06	78.19
		1597.1	513.06	78.19
		1598.1	513.05	78.2
		1599.1	513.06	78.19
		1600.1	513.05	78.2
		1601.1	513.06	78.19
		1602.1	513.06	78.19
		1603.1	512.95	78.3
		1604.12	512.96	78.29
		1605.12	512.96	78.29
		1606.12	512.97	78.28
		1607.12	512.97	78.28
		1608.12	512.95	78.3
		1609.12	512.97	78.28
		1610.12	512.97	78.28
		1611.12	512.98	78.27
		1612.12	512.98	78.27
		1613.12	513	78.25
		1614.13	513.01	78.24
		1615.13	513	78.25
		1616.13	513.01	78.24
		1617.13	513.02	78.23
		1618.13	513.01	78.24
		1619.13	513.03	78.22
		1620.13	512.9	78.35
		1621.13	512.91	78.34
		1622.13	512.91	78.34
		1623.13	512.91	78.34
		1624.13	512.91	78.34
		1625.15	512.92	78.33
		1626.15	512.93	78.32
		1627.15	512.93	78.32
		1628.15	512.94	78.31
		1629.15	512.93	78.32
		1630.15	512.94	78.31
		1631.15	512.94	78.31
		1632.15	512.94	78.31
		1633.15	512.94	78.31
		1634.15	512.96	78.29
		1635.15	512.95	78.3
		1636.17	512.95	78.3
		1637.17	512.96	78.29
		1638.17	512.84	78.41
		1639.17	512.85	78.4
		1640.17	512.84	78.41
		1641.17	512.85	78.4
		1642.17	512.85	78.4
		1643.17	512.86	78.39
		1644.17	512.86	78.39
		1645.17	512.85	78.4
		1646.17	512.86	78.39
		1647.18	512.87	78.38
		1648.18	512.88	78.37
		1649.18	512.88	78.37
		1650.18	512.88	78.37
		1651.18	512.89	78.36
		1652.18	512.89	78.36
		1653.18	512.89	78.36
		1654.18	512.89	78.36
		1655.18	512.78	78.47
		1656.18	512.78	78.47
		1657.2	512.79	78.46
		1658.2	512.78	78.47
		1659.2	512.79	78.46
		1660.2	512.78	78.47
		1661.2	512.79	78.46
		1662.2	512.78	78.47
		1663.2	512.8	78.45
		1664.2	512.78	78.47
		1665.2	512.79	78.46
		1666.22	512.81	78.44
		1667.22	512.8	78.45
		1668.22	512.8	78.45
		1669.22	512.81	78.44
		1670.22	512.81	78.44
		1671.22	512.81	78.44
		1672.22	512.82	78.43
		1673.22	512.82	78.43
		1674.22	512.82	78.43
		1675.22	512.82	78.43
		1676.22	512.7	78.55
		1677.23	512.71	78.54
		1678.23	512.71	78.54
		1679.23	512.72	78.53
		1680.23	512.73	78.52
		1681.23	512.73	78.52
		1682.23	512.73	78.52
		1683.23	512.73	78.52
		1684.23	512.72	78.53
		1685.23	512.75	78.5
		1686.23	512.74	78.51
		1687.25	512.73	78.52
		1688.25	512.74	78.51
		1689.25	512.73	78.52
		1690.25	512.74	78.51
		1691.25	512.74	78.51
		1692.25	512.74	78.51
		1693.25	512.74	78.51
		1694.25	512.64	78.61
		1695.25	512.65	78.6
		1696.25	512.64	78.61
		1697.27	512.64	78.61
		1698.27	512.64	78.61
		1699.27	512.65	78.6
		1700.27	512.64	78.61
		1701.27	512.65	78.6
		1702.27	512.66	78.59
		1703.27	512.66	78.59
		1704.27	512.66	78.59
		1705.27	512.66	78.59
		1706.27	512.66	78.59
		1707.27	512.67	78.58
		1708.27	512.66	78.59
		1709.27	512.66	78.59
		1710.28	512.67	78.58
		1711.28	512.67	78.58
		1712.28	512.56	78.69
		1713.28	512.57	78.68
		1714.28	512.57	78.68
		1715.28	512.57	78.68
		1716.28	512.56	78.69
		1717.28	512.57	78.68
		1718.28	512.58	78.67
		1719.28	512.59	78.66
		1720.3	512.59	78.66
		1721.3	512.59	78.66
		1722.3	512.59	78.66
		1723.3	512.59	78.66
		1724.3	512.59	78.66
		1725.3	512.59	78.66
		1726.3	512.59	78.66
		1727.3	512.6	78.65
		1728.3	512.6	78.65
		1729.3	512.61	78.64
		1730.3	512.61	78.64
		1731.32	512.6	78.65
		1731.98	512.48	78.77
		1732.98	512.48	78.77
		1733.98	512.49	78.76
		1734.98	512.49	78.76
		1735.98	512.49	78.76
		1736.98	512.49	78.76
		1737.98	512.51	78.74
		1738.98	512.51	78.74
		1739.98	512.52	78.73
		1740.98	512.51	78.74
		1741.98	512.52	78.73
		1742.98	512.53	78.72
		1743.98	512.53	78.72
		1744.98	512.53	78.72
		1745.98	512.54	78.71
		1746.98	512.53	78.72
		1747.98	512.54	78.71
		1748.98	512.43	78.82
		1749.98	512.42	78.83
		1750.98	512.42	78.83
		1751.98	512.44	78.81
		1752.98	512.45	78.8
		1753.98	512.44	78.81
		1754.98	512.44	78.81
		1755.98	512.45	78.8
		1756.98	512.44	78.81
		1757.98	512.45	78.8
		1758.98	512.46	78.79
		1759.98	512.46	78.79
		1760.98	512.46	78.79
		1761.98	512.46	78.79
		1762.98	512.46	78.79
		1763.98	512.46	78.79
		1764.98	512.45	78.8
		1765.98	512.46	78.79
		1766.98	512.46	78.79
		1767.98	512.47	78.78
		1768.98	512.47	78.78
		1769.98	512.35	78.9
		1770.98	512.36	78.89
		1771.98	512.35	78.9
		1772.98	512.34	78.91
		1773.98	512.35	78.9
		1774.98	512.36	78.89
		1775.98	512.34	78.91
		1776.98	512.35	78.9
		1777.98	512.36	78.89
		1778.98	512.35	78.9
		1779.98	512.37	78.88
		1780.98	512.37	78.88
		1781.98	512.37	78.88
		1782.98	512.37	78.88
		1783.98	512.38	78.87
		1784.98	512.39	78.86
		1785.98	512.38	78.87
		1786.98	512.39	78.86
		1787.98	512.4	78.85
		1788.98	512.39	78.86
		1789.98	512.36	78.89
		1790.98	512.29	78.96
		1791.98	512.29	78.96
		1792.98	512.29	78.96
		1793.98	512.28	78.97
		1794.98	512.28	78.97
		1795.98	512.29	78.96
		1796.98	512.29	78.96
		1797.98	512.29	78.96
		1798.98	512.29	78.96
		1799.98	512.29	78.96
		1800.98	512.3	78.95
		1801.98	512.31	78.94
		1802.98	512.3	78.95
		1803.98	512.31	78.94
		1804.98	512.31	78.94
		1805.98	512.3	78.95
		1806.98	512.31	78.94
		1807.98	512.31	78.94
		1808.98	512.31	78.94
		1809.98	512.32	78.93
		1810.98	512.31	78.94
		1811.98	512.3	78.95
		1812.98	512.32	78.93
		1813.98	512.21	79.04
		1815	512.21	79.04
		1816	512.21	79.04
		1817	512.21	79.04
		1818	512.2	79.05
		1819	512.21	79.04
		1820	512.22	79.03
		1821	512.22	79.03
		1822	512.22	79.03
		1823	512.22	79.03
		1824	512.22	79.03
		1825	512.21	79.04
		1826	512.23	79.02
		1827	512.21	79.04
		1828	512.22	79.03
		1829	512.23	79.02
		1830	512.23	79.02
		1831	512.24	79.01
		1832	512.24	79.01
		1833	512.25	79
		1834	512.23	79.02
		1835	512.24	79.01
		1836	512.24	79.01
		1837	512.13	79.12
		1838	512.12	79.13
		1839	512.12	79.13
		1840	512.12	79.13
		1841	512.13	79.12
		1842	512.12	79.13
		1843	512.12	79.13
		1844	512.12	79.13
		1845	512.13	79.12
		1846	512.13	79.12
		1847	512.14	79.11
		1848	512.14	79.11
		1849	512.14	79.11
		1850	512.15	79.1
		1851	512.14	79.11
		1852	512.15	79.1
		1853	512.15	79.1
		1854	512.15	79.1
		1855	512.15	79.1
		1856	512.15	79.1
		1857	512.15	79.1
		1858	512.13	79.12
		1859	512.03	79.22
		1860	512.04	79.21
		1861	512.04	79.21
		1862	512.04	79.21
		1863	512.04	79.21
		1864	512.05	79.2
		1865	512.06	79.19
		1866	512.07	79.18
		1867	512.06	79.19
		1868	512.06	79.19
		1869	512.05	79.2
		1870	512.05	79.2
		1871	512.05	79.2
		1872	512.06	79.19
		1873	512.06	79.19
		1874	512.05	79.2
		1875	512.04	79.21
		1876	512.05	79.2
		1877	512.06	79.19
		1878	512.05	79.2
		1879	512.06	79.19
		1880	512.06	79.19
		1881	512.07	79.18
		1882	512.07	79.18
		1883	512.07	79.18
		1884	512.07	79.18
		1885	511.94	79.31
		1886	511.96	79.29
		1887	511.95	79.3
		1888	511.96	79.29
		1889	511.96	79.29
		1890	511.97	79.28
		1891	511.97	79.28
		1892	511.97	79.28
		1893	511.96	79.29
		1894	511.97	79.28
		1895	511.97	79.28
		1896	511.97	79.28
		1897	511.97	79.28
		1898	511.97	79.28
		1899	511.97	79.28
		1900	511.98	79.27
		1901	511.97	79.28
		1902	511.98	79.27
		1903	511.97	79.28
		1904	511.97	79.28
		1905	511.97	79.28
		1906	511.96	79.29
		1907	511.97	79.28
		1908	511.97	79.28
		1909	511.99	79.26
		1910	511.88	79.37
		1911	511.86	79.39
		1912.6	511.86	79.39
		1913.6	511.86	79.39
		1914.6	511.87	79.38
		1915.6	511.86	79.39
		1916.62	511.86	79.39
		1917.62	511.88	79.37
		1918.62	511.88	79.37
		1919.62	511.87	79.38
		1920.62	511.88	79.37
		1921.62	511.88	79.37
		1922.62	511.88	79.37
		1923.62	511.89	79.36
		1924.62	511.89	79.36
		1925.62	511.89	79.36
		1926.62	511.89	79.36
		1927.63	511.88	79.37
		1928.63	511.89	79.36
		1929.63	511.88	79.37
		1930.63	511.89	79.36
		1931.63	511.88	79.37
		1932.63	511.88	79.37
		1933.63	511.89	79.36
		1934.63	511.89	79.36
		1935.63	511.76	79.49
		1936.63	511.77	79.48
		1937.65	511.78	79.47
		1938.63	511.77	79.48
		1939.65	511.78	79.47
		1940.65	511.78	79.47
		1941.65	511.78	79.47
		1942.65	511.79	79.46
		1943.65	511.78	79.47
		1944.65	511.78	79.47
		1945.65	511.78	79.47
		1946.65	511.79	79.46
		1947.65	511.78	79.47
		1948.65	511.78	79.47
		1949.65	511.78	79.47
		1950.67	511.79	79.46
		1951.67	511.79	79.46
		1952.67	511.8	79.45
		1953.67	511.79	79.46
		1954.67	511.8	79.45
		1955.67	511.79	79.46
		1956.67	511.79	79.46
		1957.67	511.81	79.44
		1958.68	511.8	79.45
		1959.68	511.68	79.57
		1960.68	511.68	79.57
		1961.68	511.69	79.56
		1962.68	511.69	79.56
		1963.68	511.7	79.55
		1964.68	511.7	79.55
		1965.68	511.7	79.55
		1966.68	511.71	79.54
		1967.7	511.69	79.56
		1968.7	511.69	79.56
		1969.7	511.7	79.55
		1970.7	511.71	79.54
		1971.7	511.71	79.54
		1972.7	511.71	79.54
		1973.7	511.72	79.53
		1974.7	511.71	79.54
		1975.7	511.72	79.53
		1976.7	511.72	79.53
		1977.7	511.73	79.52
		1978.72	511.73	79.52
		1979.72	511.62	79.63
		1980.72	511.61	79.64
		1981.72	511.61	79.64
		1982.72	511.62	79.63
		1983.72	511.63	79.62
		1984.72	511.63	79.62
		1985.72	511.64	79.61
		1986.72	511.63	79.62
		1987.72	511.64	79.61
		1988.72	511.64	79.61
		1989.73	511.65	79.6
		1990.73	511.65	79.6
		1991.73	511.65	79.6
		1992.73	511.65	79.6
		1993.73	511.66	79.59
		1994.73	511.56	79.69
		1995.73	511.56	79.69
		1996.73	511.56	79.69
		1997.73	511.56	79.69
		1998.73	511.56	79.69
		1999.75	511.56	79.69
		2000.75	511.56	79.69
		2001.75	511.56	79.69
		2002.75	511.57	79.68
		2003.75	511.58	79.67
		2004.75	511.59	79.66
		2005.75	511.58	79.67
		2006.75	511.57	79.68
		2007.75	511.59	79.66
		2008.75	511.58	79.67
		2009.75	511.58	79.67
		2010.75	511.59	79.66
		2011.77	511.59	79.66
		2012.77	511.58	79.67
		2013.77	511.58	79.67
		2014.77	511.58	79.67
		2015.77	511.59	79.66
		2016.77	511.59	79.66
		2017.77	511.49	79.76
		2018.77	511.49	79.76
		2019.77	511.48	79.77
		2020.77	511.49	79.76
		2021.77	511.48	79.77
		2022.77	511.47	79.78
		2023.78	511.48	79.77
		2024.78	511.49	79.76
		2025.78	511.49	79.76
		2026.78	511.49	79.76
		2027.78	511.48	79.77
		2028.78	511.49	79.76
		2029.78	511.49	79.76
		2030.78	511.48	79.77
		2031.78	511.5	79.75
		2032.78	511.49	79.76
		2033.8	511.5	79.75
		2034.8	511.5	79.75
		2035.8	511.5	79.75
		2036.8	511.51	79.74
		2037.8	511.51	79.74
		2038.8	511.5	79.75
		2039.8	511.51	79.74
		2040.8	511.38	79.87
		2041.8	511.4	79.85
		2042.8	511.4	79.85
		2043.82	511.41	79.84
		2044.82	511.42	79.83
		2045.82	511.42	79.83
		2046.82	511.42	79.83
		2047.82	511.42	79.83
		2048.82	511.43	79.82
		2049.82	511.43	79.82
		2050.82	511.42	79.83
		2051.82	511.42	79.83
		2052.82	511.42	79.83
		2053.82	511.41	79.84
		2054.83	511.42	79.83
		2055.83	511.44	79.81
		2056.83	511.43	79.82
		2057.83	511.43	79.82
		2058.83	511.43	79.82
		2059.83	511.44	79.81
		2060.83	511.44	79.81
		2061.83	511.42	79.83
		2062.83	511.43	79.82
		2063.83	511.43	79.82
		2064.83	511.31	79.94
		2065.85	511.32	79.93
		2066.85	511.32	79.93
		2067.85	511.31	79.94
		2068.85	511.32	79.93
		2069.85	511.32	79.93
		2070.85	511.31	79.94
		2071.85	511.32	79.93
		2072.85	511.33	79.92
		2073.85	511.34	79.91
		2074.85	511.33	79.92
		2075.87	511.34	79.91
		2076.87	511.33	79.92
		2077.87	511.33	79.92
		2078.87	511.33	79.92
		2079.87	511.33	79.92
		2080.87	511.33	79.92
		2081.87	511.33	79.92
		2082.87	511.33	79.92
		2083.87	511.34	79.91
		2084.87	511.33	79.92
		2085.88	511.34	79.91
		2086.88	511.34	79.91
		2087.88	511.33	79.92
		2088.88	511.35	79.9
		2089.88	511.33	79.92
		2090.88	511.34	79.91
		2091.88	511.21	80.04
		2092.88	511.22	80.03
		2093.88	511.22	80.03
		2094.88	511.23	80.02
		2095.88	511.25	80
		2096.9	511.25	80
		2097.9	511.24	80.01
		2098.9	511.25	80
		2099.9	511.24	80.01
		2100.9	511.24	80.01
		2101.9	511.23	80.02
		2102.9	511.24	80.01
		2103.9	511.24	80.01
		2104.9	511.24	80.01
		2105.9	511.24	80.01
		2106.9	511.24	80.01
		2107.92	511.25	80
		2108.92	511.24	80.01
		2109.92	511.23	80.02
		2110.92	511.23	80.02
		2111.92	511.23	80.02
		2112.92	511.24	80.01
		2113.92	511.24	80.01
		2114.92	511.24	80.01
		2115.92	511.24	80.01
		2116.92	511.24	80.01
		2117.93	511.25	80
		2118.93	511.24	80.01
		2119.93	511.24	80.01
		2120.93	511.24	80.01
		2121.93	511.13	80.12
		2122.93	511.13	80.12
		2123.93	511.13	80.12
		2124.93	511.13	80.12
		2125.93	511.14	80.11
		2126.93	511.14	80.11
		2127.93	511.15	80.1
		2128.95	511.15	80.1
		2129.95	511.13	80.12
		2130.95	511.15	80.1
		2131.95	511.15	80.1
		2132.95	511.14	80.11
		2133.95	511.15	80.1
		2134.95	511.14	80.11
		2135.95	511.15	80.1
		2136.95	511.15	80.1
		2137.95	511.14	80.11
		2138.97	511.15	80.1
		2139.95	511.14	80.11
		2140.97	511.16	80.09
		2141.97	511.16	80.09
		2142.97	511.16	80.09
		2143.97	511.05	80.2
		2144.97	511.05	80.2
		2145.97	511.05	80.2
		2146.97	511.06	80.19
		2147.97	511.07	80.18
		2148.97	511.06	80.19
		2149.97	511.06	80.19
		2150.97	511.06	80.19
		2151.98	511.06	80.19
		2152.98	511.06	80.19
		2153.98	511.07	80.18
		2154.98	511.06	80.19
		2155.98	511.06	80.19
		2156.98	511.07	80.18
		2157.98	511.07	80.18
		2158.98	511.07	80.18
		2159.98	511.07	80.18
		2160.98	511.07	80.18
		2162	511.08	80.17
		2163	511.08	80.17
		2164	511.08	80.17
		2165	511.06	80.19
		2166	510.96	80.29
		2167	510.97	80.28
		2168	510.98	80.27
		2169	510.95	80.3
		2170	510.98	80.27
		2171	510.97	80.28
		2172	510.98	80.27
		2173.02	510.97	80.28
		2174.02	510.98	80.27
		2175.02	510.98	80.27
		2176.02	510.99	80.26
		2177.02	510.98	80.27
		2178.02	510.99	80.26
		2179.02	511	80.25
		2180.02	510.98	80.27
		2181.02	510.99	80.26
		2182.02	510.99	80.26
		2183.03	510.99	80.26
		2184.03	511	80.25
		2185.03	511.01	80.24
		2186.03	511.01	80.24
		2187.03	511.01	80.24
		2188.03	511.01	80.24
		2189.03	510.9	80.35
		2190.03	510.89	80.36
		2191.03	510.9	80.35
		2192.03	510.89	80.36
		2193.03	510.9	80.35
		2194.05	510.9	80.35
		2195.05	510.9	80.35
		2196.05	510.9	80.35
		2197.05	510.9	80.35
		2198.05	510.9	80.35
		2199.05	510.91	80.34
		2200.05	510.91	80.34
		2201.05	510.91	80.34
		2202.05	510.9	80.35
		2203.05	510.91	80.34
		2204.07	510.91	80.34
		2205.07	510.91	80.34
		2206.07	510.9	80.35
		2207.07	510.92	80.33
		2208.07	510.92	80.33
		2209.07	510.93	80.32
		2210.07	510.81	80.44
		2211.07	510.81	80.44
		2212.07	510.82	80.43
		2213.07	510.82	80.43
		2214.07	510.82	80.43
		2215.08	510.83	80.42
		2216.08	510.83	80.42
		2217.08	510.83	80.42
		2218.08	510.82	80.43
		2219.08	510.83	80.42
		2220.08	510.83	80.42
		2221.08	510.83	80.42
		2222.08	510.84	80.41
		2223.08	510.83	80.42
		2224.08	510.84	80.41
		2225.1	510.84	80.41
		2226.1	510.84	80.41
		2227.1	510.84	80.41
		2228.1	510.86	80.39
		2229.1	510.85	80.4
		2230.1	510.86	80.39
		2231.1	510.75	80.5
		2232.1	510.75	80.5
		2233.1	510.76	80.49
		2234.1	510.75	80.5
		2235.1	510.75	80.5
		2236.12	510.76	80.49
		2237.1	510.76	80.49
		2238.12	510.75	80.5
		2239.12	510.75	80.5
		2240.12	510.76	80.49
		2241.12	510.75	80.5
		2242.12	510.75	80.5
		2243.12	510.76	80.49
		2244.12	510.76	80.49
		2245.12	510.76	80.49
		2246.12	510.77	80.48
		2247.13	510.76	80.49
		2248.13	510.75	80.5
		2249.13	510.76	80.49
		2250.13	510.76	80.49
		2251.13	510.75	80.5
		2252.13	510.75	80.5
		2253.13	510.76	80.49
		2254.13	510.78	80.47
		2255.13	510.78	80.47
		2256.13	510.77	80.48
		2257.13	510.78	80.47
		2258.13	510.67	80.58
		2259.15	510.66	80.59
		2260.15	510.66	80.59
		2261.15	510.67	80.58
		2262.15	510.68	80.57
		2263.15	510.67	80.58
		2264.15	510.68	80.57
		2265.15	510.69	80.56
		2266.15	510.68	80.57
		2267.15	510.69	80.56
		2268.15	510.69	80.56
		2269.17	510.69	80.56
		2270.17	510.7	80.55
		2271.17	510.69	80.56
		2272.17	510.69	80.56
		2273.17	510.7	80.55
		2274.17	510.7	80.55
		2275.17	510.71	80.54
		2276.17	510.71	80.54
		2277.17	510.7	80.55
		2278.18	510.7	80.55
		2279.17	510.59	80.66
		2280.18	510.6	80.65
		2281.18	510.6	80.65
		2282.18	510.59	80.66
		2283.18	510.59	80.66
		2284.18	510.59	80.66
		2285.18	510.6	80.65
		2286.18	510.61	80.64
		2287.18	510.62	80.63
		2288.18	510.62	80.63
		2289.18	510.61	80.64
		2290.2	510.61	80.64
		2291.2	510.62	80.63
		2292.2	510.62	80.63
		2293.2	510.63	80.62
		2294.2	510.64	80.61
		2295.2	510.52	80.73
		2296.2	510.53	80.72
		2297.2	510.54	80.71
		2298.2	510.55	80.7
		2299.2	510.55	80.7
		2300.2	510.55	80.7
		2301.22	510.56	80.69
		2302.22	510.56	80.69
		2303.22	510.56	80.69
		2304.22	510.55	80.7
		2305.22	510.56	80.69
		2306.22	510.56	80.69
		2307.22	510.57	80.68
		2308.22	510.57	80.68
		2309.22	510.57	80.68
		2310.22	510.57	80.68
		2311.22	510.58	80.67
		2312.23	510.58	80.67
		2313.23	510.46	80.79
		2314.23	510.47	80.78
		2315.23	510.46	80.79
		2316.23	510.48	80.77
		2317.23	510.48	80.77
		2318.23	510.48	80.77
		2319.23	510.48	80.77
		2320.23	510.48	80.77
		2321.23	510.48	80.77
		2322.25	510.49	80.76
		2323.25	510.49	80.76
		2324.25	510.48	80.77
		2325.25	510.49	80.76
		2326.25	510.49	80.76
		2327.25	510.49	80.76
		2328.25	510.49	80.76
		2329.25	510.5	80.75
		2330.25	510.51	80.74
		2331.25	510.5	80.75
		2332.27	510.5	80.75
		2333.27	510.51	80.74
		2334.27	510.5	80.75
		2335.27	510.5	80.75
		2336.27	510.49	80.76
		2337.27	510.51	80.74
		2338.27	510.39	80.86
		2339.27	510.39	80.86
		2340.27	510.39	80.86
		2341.27	510.4	80.85
		2342.27	510.39	80.86
		2343.28	510.39	80.86
		2344.28	510.4	80.85
		2345.28	510.39	80.86
		2346.28	510.38	80.87
		2347.28	510.39	80.86
		2348.28	510.38	80.87
		2349.28	510.39	80.86
		2350.28	510.39	80.86
		2351.28	510.4	80.85
		2352.28	510.4	80.85
		2353.3	510.4	80.85
		2354.3	510.39	80.86
		2355.3	510.39	80.86
		2356.3	510.4	80.85
		2357.3	510.4	80.85
		2358.3	510.39	80.86
		2359.3	510.4	80.85
		2360.3	510.4	80.85
		2361.3	510.41	80.84
		2362.3	510.41	80.84
		2363.3	510.41	80.84
		2364.3	510.42	80.83
		2365.32	510.41	80.84
		2366.32	510.3	80.95
		2367.32	510.31	80.94
		2368.32	510.3	80.95
		2369.32	510.3	80.95
		2370.32	510.31	80.94
		2371.32	510.31	80.94
		2372.32	510.31	80.94
		2373.32	510.32	80.93
		2374.32	510.32	80.93
		2375.33	510.33	80.92
		2376.33	510.32	80.93
		2377.33	510.34	80.91
		2378.33	510.34	80.91
		2379.33	510.33	80.92
		2380.33	510.33	80.92
		2381.33	510.33	80.92
		2382.33	510.33	80.92
		2383.33	510.34	80.91
		2384.33	510.34	80.91
		2385.35	510.34	80.91
		2386.33	510.25	81
		2387.35	510.22	81.03
		2388.35	510.23	81.02
		2389.35	510.23	81.02
		2390.35	510.24	81.01
		2391.35	510.24	81.01
		2392.35	510.24	81.01
		2393.35	510.25	81
		2394.35	510.25	81
		2395.35	510.24	81.01
		2396.37	510.26	80.99
		2397.35	510.26	80.99
		2398.37	510.25	81
		2399.37	510.24	81.01
		2400.37	510.25	81
		2401.37	510.25	81
		2402.37	510.25	81
		2403.37	510.25	81
		2404.37	510.25	81
		2405.37	510.25	81
		2406.37	510.26	80.99
		2407.37	510.15	81.1
		2408.37	510.14	81.11
		2409.38	510.15	81.1
		2410.38	510.14	81.11
		2411.38	510.14	81.11
		2412.38	510.14	81.11
		2413.38	510.15	81.1
		2414.38	510.15	81.1
		2415.38	510.16	81.09
		2416.4	510.15	81.1
		2417.4	510.15	81.1
		2418.4	510.15	81.1
		2419.4	510.16	81.09
		2420.4	510.17	81.08
		2421.4	510.16	81.09
		2422.4	510.15	81.1
		2423.4	510.15	81.1
		2424.4	510.14	81.11
		2425.4	510.14	81.11
		2426.42	510.15	81.1
		2427.42	510.16	81.09
		2428.42	510.15	81.1
		2429.42	510.16	81.09
		2430.42	510.16	81.09
		2431.42	510.16	81.09
		2432.42	510.16	81.09
		2433.42	510.16	81.09
		2434.42	510.17	81.08
		2435.42	510.17	81.08
		2436.43	510.16	81.09
		2437.43	510.06	81.19
		2438.43	510.06	81.19
		2439.43	510.05	81.2
		2440.43	510.05	81.2
		2441.43	510.05	81.2
		2442.43	510.05	81.2
		2443.43	510.06	81.19
		2444.43	510.07	81.18
		2445.43	510.06	81.19
		2446.43	510.06	81.19
		2447.45	510.06	81.19
		2448.45	510.06	81.19
		2449.45	510.06	81.19
		2450.45	510.05	81.2
		2451.45	510.06	81.19
		2452	510.06	81.19
		2453	510.06	81.19
		2454	510.06	81.19
		2455	510.06	81.19
		2456	510.05	81.2
		2457	510.05	81.2
		2458.02	510.06	81.19
		2459.02	510.05	81.2
		2460.02	510.06	81.19
		2461.02	510.06	81.19
		2462.02	510.06	81.19
		2463.02	510.06	81.19
		2464.02	510.07	81.18
		2465.02	510.06	81.19
		2466.02	510.06	81.19
		2467.02	510.06	81.19
		2468.02	509.94	81.31
		2469.02	509.95	81.3
		2470.02	509.95	81.3
		2471.02	509.95	81.3
		2472.02	509.95	81.3
		2473.02	509.95	81.3
		2474.02	509.95	81.3
		2475.02	509.95	81.3
		2476.02	509.95	81.3
		2477.02	509.95	81.3
		2478.02	509.95	81.3
		2479.02	509.94	81.31
		2480.02	509.95	81.3
		2481.02	509.96	81.29
		2482.02	509.96	81.29
		2483.02	509.95	81.3
		2484.02	509.95	81.3
		2485.02	509.95	81.3
		2486.02	509.95	81.3
		2487.02	509.94	81.31
		2488.02	509.95	81.3
		2489.02	509.96	81.29
		2490.02	509.96	81.29
		2491.02	509.96	81.29
		2492.02	509.96	81.29
		2493.02	509.96	81.29
		2494.02	509.84	81.41
		2495.02	509.84	81.41
		2496.02	509.85	81.4
		2497.02	509.85	81.4
		2498.02	509.85	81.4
		2499.02	509.85	81.4
		2500.02	509.85	81.4
		2501.02	509.85	81.4
		2502.02	509.85	81.4
		2503.02	509.84	81.41
		2504.02	509.85	81.4
		2505.02	509.85	81.4
		2506.02	509.84	81.41
		2507.02	509.83	81.42
		2508.02	509.84	81.41
		2509.02	509.84	81.41
		2510.02	509.84	81.41
		2511.02	509.84	81.41
		2512.02	509.85	81.4
		2513.02	509.85	81.4
		2514.02	509.85	81.4
		2515.02	509.85	81.4
		2516.02	509.84	81.41
		2517.02	509.85	81.4
		2518.02	509.85	81.4
		2519.02	509.83	81.42
		2520.02	509.84	81.41
		2521.02	509.84	81.41
		2522.02	509.84	81.41
		2523.02	509.84	81.41
		2524.02	509.74	81.51
		2525.02	509.74	81.51
		2526.02	509.74	81.51
		2527.02	509.72	81.53
		2528.02	509.73	81.52
		2529.02	509.73	81.52
		2530.02	509.74	81.51
		2531.02	509.73	81.52
		2532.02	509.74	81.51
		2533.02	509.74	81.51
		2534.02	509.74	81.51
		2535.02	509.74	81.51
		2536.02	509.74	81.51
		2537.02	509.73	81.52
		2538.02	509.72	81.53
		2539.02	509.73	81.52
		2540.02	509.73	81.52
		2541.02	509.73	81.52
		2542.02	509.74	81.51
		2543.02	509.73	81.52
		2544.02	509.73	81.52
		2545.02	509.74	81.51
		2546.02	509.74	81.51
		2547.02	509.74	81.51
		2548.02	509.74	81.51
		2549.02	509.74	81.51
		2550.02	509.75	81.5
		2551.02	509.74	81.51
		2552.02	509.74	81.51
		2553.02	509.74	81.51
		2554.02	509.72	81.53
		2555.02	509.73	81.52
		2556.02	509.73	81.52
		2557.02	509.73	81.52
		2558.02	509.74	81.51
		2559.02	509.61	81.64
		2560.02	509.63	81.62
		2561.02	509.61	81.64
		2562.02	509.61	81.64
		2563.02	509.61	81.64
		2564.02	509.6	81.65
		2565.02	509.61	81.64
		2566.03	509.61	81.64
		2567.03	509.62	81.63
		2568.03	509.61	81.64
		2569.03	509.61	81.64
		2570.03	509.6	81.65
		2571.03	509.62	81.63
		2572.03	509.62	81.63
		2573.03	509.61	81.64
		2574.03	509.61	81.64
		2575.03	509.62	81.63
		2576.03	509.61	81.64
		2577.03	509.62	81.63
		2578.03	509.62	81.63
		2579.03	509.6	81.65
		2580.03	509.6	81.65
		2581.03	509.6	81.65
		2582.03	509.61	81.64
		2583.03	509.61	81.64
		2584.03	509.61	81.64
		2585.03	509.61	81.64
		2586.03	509.6	81.65
		2587.03	509.6	81.65
		2588.03	509.61	81.64
		2589.03	509.61	81.64
		2590.03	509.61	81.64
		2591.03	509.59	81.66
		2592.03	509.6	81.65
		2593.03	509.59	81.66
		2594.03	509.6	81.65
		2595.03	509.49	81.76
		2596.03	509.48	81.77
		2597.03	509.48	81.77
		2598.03	509.48	81.77
		2599.03	509.47	81.78
		2600.03	509.48	81.77
		2601.03	509.47	81.78
		2602.03	509.47	81.78
		2603.03	509.47	81.78
		2604.03	509.47	81.78
		2605.03	509.47	81.78
		2606.03	509.47	81.78
		2607.03	509.47	81.78
		2608.03	509.47	81.78
		2609.03	509.46	81.79
		2610.03	509.47	81.78
		2611.03	509.47	81.78
		2612.03	509.46	81.79
		2613.03	509.46	81.79
		2614.03	509.47	81.78
		2615.03	509.46	81.79
		2616.03	509.45	81.8
		2617.03	509.45	81.8
		2618.03	509.45	81.8
		2619.03	509.46	81.79
		2620.03	509.46	81.79
		2621.03	509.45	81.8
		2622.03	509.45	81.8
		2623.03	509.45	81.8
		2624.03	509.46	81.79
		2625.03	509.45	81.8
		2626.03	509.44	81.81
		2627.03	509.45	81.8
		2628.03	509.45	81.8
		2629.03	509.45	81.8
		2630.03	509.44	81.81
		2631.03	509.45	81.8
		2632.73	509.45	81.8
		2633.73	509.44	81.81
		2634.73	509.44	81.81
		2635.73	509.43	81.82
		2636.73	509.44	81.81
		2637.73	509.43	81.82
		2638.73	509.43	81.82
		2639.73	509.43	81.82
		2640.73	509.43	81.82
		2641.73	509.42	81.83
		2642.73	509.42	81.83
		2643.73	509.41	81.84
		2644.75	509.41	81.84
		2645.75	509.41	81.84
		2646.75	509.29	81.96
		2647.75	509.31	81.94
		2648.75	509.3	81.95
		2649.75	509.3	81.95
		2650.75	509.29	81.96
		2651.77	509.29	81.96
		2652.77	509.3	81.95
		2653.77	509.29	81.96
		2654.77	509.29	81.96
		2655.77	509.29	81.96
		2656.77	509.28	81.97
		2657.77	509.29	81.96
		2658.77	509.28	81.97
		2659.77	509.29	81.96
		2660.77	509.29	81.96
		2661.77	509.28	81.97
		2662.78	509.28	81.97
		2663.78	509.28	81.97
		2664.78	509.28	81.97
		2665.78	509.29	81.96
		2666.78	509.29	81.96
		2667.78	509.28	81.97
		2668.78	509.29	81.96
		2669.78	509.29	81.96
		2670.78	509.28	81.97
		2671.78	509.28	81.97
		2672.78	509.27	81.98
		2673.78	509.27	81.98
		2674.78	509.28	81.97
		2675.8	509.27	81.98
		2676.8	509.26	81.99
		2677.8	509.25	82
		2678.8	509.26	81.99
		2679.8	509.27	81.98
		2680.8	509.26	81.99
		2681.8	509.27	81.98
		2682.8	509.26	81.99
		2683.8	509.26	81.99
		2684.82	509.26	81.99
		2685.8	509.25	82
		2686.82	509.25	82
		2687.82	509.25	82
		2688.82	509.25	82
		2689.82	509.25	82
		2690.82	509.26	81.99
		2691.82	509.14	82.11
		2692.82	509.13	82.12
		2693.82	509.13	82.12
		2694.82	509.14	82.11
		2695.82	509.12	82.13
		2696.83	509.13	82.12
		2697.83	509.14	82.11
		2698.83	509.14	82.11
		2699.83	509.13	82.12
		2700.83	509.14	82.11
		2701.83	509.14	82.11
		2702.83	509.14	82.11
		2703.83	509.12	82.13
		2704.83	509.12	82.13
		2705.83	509.13	82.12
		2706.83	509.14	82.11
		2707.85	509.12	82.13
		2708.85	509.13	82.12
		2709.85	509.12	82.13
		2710.85	509.11	82.14
		2711.85	509.11	82.14
		2712.85	509.11	82.14
		2713.85	509.11	82.14
		2714.85	509.12	82.13
		2715.85	509.11	82.14
		2716.85	509.11	82.14
		2717.85	509.12	82.13
		2718.87	509.13	82.12
		2719.87	509.11	82.14
		2720.87	509.12	82.13
		2721.87	509.12	82.13
		2722.87	509.12	82.13
		2723.87	509.12	82.13
		2724.87	509.12	82.13
		2725.87	509.11	82.14
		2726.87	509.11	82.14
		2727.87	509.11	82.14
		2728.88	509.12	82.13
		2729.88	509.12	82.13
		2730.88	509.01	82.24
		2731.88	509.01	82.24
		2732.88	509	82.25
		2733.88	509	82.25
		2734.88	509.01	82.24
		2735.88	509	82.25
		2736.88	509.01	82.24
		2737.88	509.01	82.24
		2738.88	509.01	82.24
		2739.9	509.01	82.24
		2740.9	509.01	82.24
		2741.9	509	82.25
		2742.9	509	82.25
		2743.9	509	82.25
		2744.9	509	82.25
		2745.9	508.99	82.26
		2746.9	508.99	82.26
		2747.9	508.98	82.27
		2748.9	509	82.25
		2749.92	509	82.25
		2750.92	508.99	82.26
		2751.92	508.99	82.26
		2752.92	508.99	82.26
		2753.92	509	82.25
		2754.92	508.99	82.26
		2755.92	509	82.25
		2756.92	509	82.25
		2757.92	509	82.25
		2758.92	509	82.25
		2759.93	508.99	82.26
		2760.93	509	82.25
		2761.93	508.99	82.26
		2762.93	508.88	82.37
		2763.93	508.87	82.38
		2764.93	508.87	82.38
		2765.93	508.88	82.37
		2766.93	508.85	82.4
		2767.93	508.87	82.38
		2768.93	508.88	82.37
		2769.93	508.87	82.38
		2770.95	508.88	82.37
		2771.95	508.87	82.38
		2772.95	508.88	82.37
		2773.95	508.88	82.37
		2774.95	508.88	82.37
		2775.95	508.87	82.38
		2776.95	508.86	82.39
		2777.95	508.87	82.38
		2778.95	508.87	82.38
		2779.95	508.87	82.38
		2780.95	508.88	82.37
		2781.97	508.88	82.37
		2782.97	508.88	82.37
		2783.97	508.87	82.38
		2784.97	508.89	82.36
		2785.97	508.88	82.37
		2786.97	508.88	82.37
		2787.97	508.88	82.37
		2788.97	508.88	82.37
		2789.97	508.88	82.37
		2790.97	508.87	82.38
		2791.98	508.88	82.37
		2792.97	508.88	82.37
		2793.98	508.88	82.37
		2794.98	508.87	82.38
		2795.98	508.88	82.37
		2796.98	508.77	82.48
		2797.98	508.76	82.49
		2798.98	508.76	82.49
		2799.98	508.77	82.48
		2800.98	508.75	82.5
		2801.98	508.75	82.5
		2803	508.76	82.49
		2804	508.76	82.49
		2805	508.75	82.5
		2806	508.76	82.49
		2807	508.75	82.5
		2808	508.75	82.5
		2809	508.76	82.49
		2810	508.76	82.49
		2811	508.76	82.49
		2812	508.76	82.49
		2813	508.76	82.49
		2814	508.75	82.5
		2815.02	508.76	82.49
		2816.02	508.76	82.49
		2817.02	508.77	82.48
		2818.02	508.77	82.48
		2819.02	508.76	82.49
		2820.02	508.77	82.48
		2821.02	508.76	82.49
		2822.02	508.77	82.48
		2823.02	508.77	82.48
		2824.02	508.76	82.49
		2825.03	508.77	82.48
		2826.03	508.65	82.6
		2827.03	508.65	82.6
		2828.03	508.66	82.59
		2829.03	508.66	82.59
		2830.03	508.66	82.59
		2831.03	508.66	82.59
		2832.03	508.66	82.59
		2833.03	508.66	82.59
		2834.05	508.67	82.58
		2835.03	508.67	82.58
		2836.05	508.66	82.59
		2837.05	508.66	82.59
		2838.05	508.67	82.58
		2839.05	508.66	82.59
		2840.05	508.67	82.58
		2841.05	508.68	82.57
		2842.05	508.67	82.58
		2843.05	508.67	82.58
		2844.05	508.66	82.59
		2845.05	508.67	82.58
		2846.05	508.66	82.59
		2847.07	508.66	82.59
		2848.07	508.66	82.59
		2849.07	508.65	82.6
		2850.07	508.66	82.59
		2851.07	508.65	82.6
		2852.07	508.65	82.6
		2853.07	508.65	82.6
		2854.07	508.55	82.7
		2855.07	508.54	82.71
		2856.07	508.54	82.71
		2857.08	508.54	82.71
		2858.08	508.55	82.7
		2859.08	508.55	82.7
		2860.08	508.55	82.7
		2861.08	508.55	82.7
		2862.08	508.55	82.7
		2863.08	508.56	82.69
		2864.08	508.55	82.7
		2865.08	508.55	82.7
		2866.08	508.56	82.69
		2867.08	508.55	82.7
		2868.1	508.55	82.7
		2869.1	508.54	82.71
		2870.1	508.53	82.72
		2871.1	508.54	82.71
		2872.1	508.54	82.71
		2873.1	508.55	82.7
		2874.1	508.55	82.7
		2875.1	508.55	82.7
		2876.1	508.55	82.7
		2877.1	508.54	82.71
		2878.12	508.55	82.7
		2879.12	508.55	82.7
		2880.12	508.55	82.7
		2881.12	508.56	82.69
		2882.12	508.45	82.8
		2883.12	508.44	82.81
		2884.12	508.45	82.8
		2885.12	508.45	82.8
		2886.12	508.45	82.8
		2887.12	508.45	82.8
		2888.13	508.45	82.8
		2889.13	508.45	82.8
		2890.13	508.45	82.8
		2891.13	508.45	82.8
		2892.13	508.45	82.8
		2893.13	508.45	82.8
		2894.13	508.46	82.79
		2895.13	508.45	82.8
		2896.13	508.45	82.8
		2897.13	508.45	82.8
		2898.15	508.46	82.79
		2899.15	508.45	82.8
		2900.15	508.44	82.81
		2901.15	508.45	82.8

## Sheet: θ (t) brick
			θ (t) measurments for brick sample
		time at 3 cm (min)	θ measurments at 3 cm (cm3 cm-3)			time at 9 cm (min)	θ measurments at 3 cm (cm3 cm-3)
		13.52	0.001			119.133	0.00692889
		14.2333	0.0858107			120.133	0.00509603
		15.2333	0.0849909			121.133	0.00320906
		16.2333	0.0876576			122.133	0.0136561
		17.25	0.117683			123.133	0.0275844
		18.25	0.124729			124.133	0.0208886
		19.25	0.126356			125.133	0.0347908
		20.25	0.146055			126.133	0.0329115
		21.25	0.148866			127.133	0.0409208
		22.25	0.151032			128.133	0.0500604
		23.25	0.160979			129.133	0.0491073
		24.25	0.151105			130.133	0.064516
		25.25	0.169173			131.133	0.0560358
		26.25	0.167853			132.133	0.0740961
		27.25	0.165361			133.133	0.0771451
		28.25	0.17824			134.133	0.0733048
		29.25	0.166094			135.133	0.0700842
		30.25	0.168366			136.133	0.0907228
		31.25	0.1845			137.133	0.0859117
		32.25	0.169394			138.133	0.103092
		33.25	0.186558			139.133	0.0908464
		34.25	0.174915			140.133	0.12175
		35.25	0.176613			141.133	0.113076
		36.25	0.177205			142.133	0.107979
		37.25	0.2006			143.133	0.107728
		38.25	0.2006			144.133	0.130172
		39.25	0.1905			145.133	0.119591
		40.25	0.2083			146.133	0.128125
		49.8333	0.2018			147.133	0.129852
		50.85	0.2161			148.133	0.126847
		51.85	0.2196			149.133	0.135244
		52.85	0.2077			150.133	0.130365
		1323.25	0.246735			151.133	0.149099
		1324.25	0.255781			152.133	0.134472
		1329.25	0.25121			153.133	0.141697
		1331.25	0.247054			154.133	0.140274
		1334.25	0.245379			155.133	0.144678
		1338.25	0.254978			156.133	0.149229
		1339.25	0.248331			157.133	0.142797
		1340.25	0.25089			158.133	0.149294
		1341.25	0.258194			159.133	0.141502
		1342.25	0.259725			160.133	0.150859
		1343.25	0.25009			161.133	0.158257
		1344.25	0.253614			162.133	0.153015
		1345.25	0.25121			163.133	0.147016
		1346.25	0.246575			164.133	0.136016
		1347.25	0.245698			165.133	0.159901
		1348.25	0.259967			166.133	0.13853
		1349.25	0.247852			167.133	0.164317
		1350.25	0.246336			168.133	0.146431
		1351.25	0.246814			169.133	0.168088
		1352.25	0.248251			170.133	0.148643
		1353.25	0.25049			171.133	0.162601
		1354.25	0.245937			172.133	0.168552
		1355.25	0.245618			173.133	0.159638
		1356.25	0.248731			174.133	0.170742
		1357.25	0.253293			175.133	0.171473
		1358.25	0.2453			176.133	0.171673
		1359.25	0.258194			177.133	0.167492
		1360.25	0.247612			178.133	0.171939
		1361.25	0.255701			179.133	0.154192
		1362.25	0.253453			180.133	0.162601
		1363.25	0.248012			181.133	0.176737
		1364.25	0.257148			182.133	0.183705
		1365.25	0.254657			183.133	0.174202
		1366.25	0.253453			184.133	0.189433
		1367.25	0.246655			185.133	0.177004
		1368.25	0.248731			186.133	0.171939
		1369.25	0.254818			187.133	0.186397
		1370.25	0.247692			188.133	0.167757
		1371.25	0.251931			189.133	0.187003
		1372.25	0.25081			190.133	0.173336
		1373.25	0.25747			191.133	0.162535
		1374.25	0.247852			192.133	0.173935
		1375.25	0.25001			193.133	0.186599
		1376.25	0.252251			194.133	0.184041
						195.133	0.176336
						196.133	0.176069
						197.133	0.181422
						198.133	0.185858
						199.133	0.187745
						200.133	0.197433
						201.133	0.184646
						202.133	0.188757
						203.133	0.198318
						204.133	0.182764
						205.133	0.167691
						206.133	0.170012
						207.133	0.191867
						208.133	0.197297
						209.133	0.189635
						210.133	0.185588
						211.133	0.204738
						212.133	0.183571
						213.133	0.18869
						214.133	0.188487
						215.133	0.187273
						216.133	0.196617
						217.133	0.19092
						218.133	0.189838
						219.133	0.1577
						220.133	0.1673
						221.133	0.1613
						222.133	0.19119
						223.133	0.201865
						224.133	0.195054
						225.133	0.197637
						226.133	0.183907
						227.133	0.182429
						228.15	0.206589
						229.15	0.206932
						230.133	0.18923
						231.15	0.198386
						232.15	0.19519
						233.15	0.195937
						234.15	0.193154
						235.15	0.204738
						236.15	0.205149
						237.15	0.1792
						238.15	0.18815
						239.15	0.19934
						240.15	0.197433
						241.15	0.201592
						242.15	0.198318
						243.15	0.192816
						244.15	0.18505
						245.15	0.200704
						246.15	0.1756
						247.15	0.205492
						248.15	0.192816
						249.15	0.194579
						250.15	0.203095
						251.15	0.197773
						252.15	0.19092
						253.15	0.199408
						254.15	0.207687
						255.15	0.186936
						256.15	0.198795
						257.15	0.197705
						258.15	0.198863
						259.15	0.195869
						260.15	0.1786
						261.15	0.211195
						262.15	0.20248
						263.15	0.20125
						264.15	0.19519
						265.15	0.19092
						266.15	0.204532
						267.15	0.207069
						268.15	0.185117
						269.15	0.19485
						270.15	0.198318
						271.15	0.198046
						272.15	0.198863
						273.15	0.209199
						274.15	0.214023
						275.15	0.190311
						276.15	0.189973
						277.15	0.195733
						278.15	0.198182
						279.15	0.212298
						280.15	0.217829
						281.15	0.202617
						282.15	0.197909
						283.15	0.202685
						284.15	0.214921
						285.15	0.218591
						286.15	0.19207
						287.15	0.21354
						288.15	0.194579
						289.15	0.205697
						290.15	0.191393
						291.15	0.19268
						292.15	0.204122
						293.15	0.198795
						294.15	0.213264
						295.15	0.204464
						296.15	0.189838
						297.15	0.192274
						298.15	0.2119
						299.15	0.209061
						300.15	0.213195
						301.15	0.192816
						302.15	0.204669
						303.15	0.189838
						304.15	0.219632
						305.15	0.221786
						306.15	0.204532
						307.15	0.197978
						308.15	0.215405
						309.15	0.217621
						310.15	0.198454
						311.15	0.213402
						312.15	0.204532
						313.15	0.205903
						314.15	0.209749
						315.15	0.200704
						316.15	0.205492
						317.15	0.218244
						318.15	0.211884
						319.15	0.207138
						320.15	0.22
						321.15	0.2256
						322.15	0.198999
						323.15	0.216305
						324.15	0.214645
						325.15	0.197841
						326.15	0.201728
						327.15	0.198454
						328.15	0.192138
						329.15	0.211608
						330.15	0.201318
						331.15	0.214369
						332.15	0.195461
						333.15	0.203642
						334.15	0.201318
						335.15	0.214507
						336.15	0.195597
						337.15	0.208511
						338.15	0.217482
						339.15	0.212091
						340.15	0.201865
						341.15	0.210575
						342.15	0.207206
						343.15	0.208924
						344.15	0.218175
						345.15	0.20248
						346.15	0.206383
						347.15	0.215129
						348.15	0.202548
						349.15	0.197637
						350.15	0.219563
						351.15	0.197705
						352.15	0.198182
						353.15	0.209818
						354.15	0.204601
						355.15	0.202138
						356.15	0.198522
						357.15	0.214645
						358.15	0.201455
						359.15	0.194307
						360.15	0.203369
						361.15	0.197909
						362.15	0.224153
						363.15	0.209543
						364.15	0.207069
						365.15	0.204875
						366.15	0.214852
						367.15	0.20289
						368.15	0.216374
						369.167	0.216859
						370.167	0.206863
						371.167	0.207962
						372.167	0.214714
						373.167	0.211815
						374.167	0.215959
						375.167	0.213333
						376.167	0.207344
						377.167	0.210713
						378.167	0.215544
						379.167	0.221091
						380.167	0.209061
						381.167	0.216789
						382.167	0.21354
						383.167	0.209749
						384.167	0.206452
						385.167	0.212643
						386.167	0.2268
						387.167	0.202958
						388.167	0.218106
						389.167	0.20913
						390.167	0.207344
						391.167	0.214576
						392.167	0.20125
						393.167	0.206177
						394.167	0.209749
						395.167	0.209956
						396.167	0.202685
						397.167	0.203164
						398.167	0.205149
						399.167	0.218036
						400.167	0.207
						401.167	0.20968
						402.167	0.216512
						403.167	0.222621
						404.167	0.21216
						405.167	0.228
						406.167	0.214507
						407.167	0.208924
						408.167	0.231847
						409.167	0.212367
						410.167	0.212229
						411.167	0.20858
						412.167	0.213816
						413.167	0.208511
						414.167	0.205354
						415.167	0.198182
						416.167	0.211608
						417.167	0.204601
						418.167	0.20508
						419.167	0.216997
						420.167	0.207893
						421.167	0.2256
						422.167	0.225548
						424.167	0.218175
						425.167	0.213471
						428.167	0.212781
						429.167	0.2103
						431.167	0.218452
						433.167	0.218938
						434.167	0.214852
						436.167	0.212919
						437.167	0.21285
						438.167	0.233392
						440.167	0.226735
						441.167	0.219424
						443.167	0.216997
						444.167	0.212781
						446.167	0.218036
						448.167	0.215751
						449.167	0.218522
						451.167	0.217343
						453.167	0.214921
						455.17	0.216859
						456.17	0.22276
						457.17	0.225269
						458.17	0.219146
						461.17	0.211057
						466.17	0.217136
						467.17	0.222551
						468.17	0.227994
						470.17	0.217759
						473.17	0.211057
						476.17	0.22276
						477.17	0.225897
						480.17	0.217621
						481.17	0.221995
						484.17	0.21672
						485.17	0.234095
						486.17	0.211608
						487.17	0.217759
						488.17	0.219771
						489.17	0.22116
						491.17	0.222064
						492.17	0.21589
						493.17	0.221716
						494.17	0.221299
						497.17	0.213678
						498.17	0.220674
						499.17	0.214369
						500.17	0.215198
						502.17	0.220326
						503.17	0.2363
						504.17	0.218175
						505.17	0.216166
						506.17	0.214576
						507.17	0.224502
						508.17	0.224223
						509.17	0.213126
						511.17	0.219979
						512.17	0.213402
						513.17	0.219007
						514.17	0.216859
						515.187	0.214852
						516.187	0.229603
						517.187	0.2339
						519.187	0.229323
						521.187	0.229814
						522.187	0.2321
						524.187	0.229393
						525.187	0.2375
						527.187	0.222134
						531.187	0.231847
						532.187	0.222203
						533.187	0.234869
						538.187	0.228133
						539.187	0.224851
						541.187	0.235573
						542.187	0.237476
						544.187	0.221716
						546.187	0.228273
						548.187	0.234306
						550.187	0.225409
						554.187	0.224153
						555.187	0.224293
						557.187	0.224362
						560.187	0.221438
						562.187	0.23269
						564.187	0.227644
						567.187	0.231426
						571.187	0.229393
						572.187	0.221786
						574.187	0.226246
						575.187	0.227854
						580.187	0.22116
						582.187	0.220882
						583.187	0.224223
						587.187	0.221299
						590.187	0.223178
						591.187	0.222273
						594.187	0.223457
						595.187	0.234658
						600.187	0.227644
						602.187	0.221369
						603.187	0.228063
						604.187	0.22499
						608.187	0.227364
						609.187	0.220187
						611.187	0.2405
						612.187	0.228133
						620.187	0.222343
						622.187	0.227224
						624.187	0.223875
						634.187	0.2417
						635.187	0.2405
						636.187	0.231917
						640.187	0.227224
						645.187	0.222691
						652.187	0.221577
						654.187	0.2393
						655.187	0.231075
						657.187	0.221716
						659.187	0.222064
						662.187	0.221369
						665.203	0.224362
						666.203	0.227854
						669.203	0.232058
						670.203	0.228203
						671.203	0.2429
						678.203	0.2429
						679.203	0.24
						681.203	0.226386
						684.203	0.231286
						686.203	0.228623
						687.203	0.239877
						688.203	0.2464
						692.203	0.227224
						698.203	0.2429
						700.203	0.226596
						704.203	0.220813
						705.203	0.2417
						706.203	0.2315
						707.203	0.247
						708.203	0.227364
						711.203	0.2464
						715.203	0.223526
						716.203	0.228973
						717.203	0.224084
						721.203	0.22506
						722.203	0.225897
						724.203	0.2333
						727.203	0.227085
						728.203	0.227434
						730.203	0.233814
						731.203	0.228763
						732.203	0.227364
						734.203	0.2429
						737.203	0.224084
						742.203	0.2452
						743.203	0.222343
						746.203	0.22276
						747.203	0.225897
						751.203	0.227085
						752.203	0.228273
						755.203	0.2435
						756.203	0.226875
						757.203	0.2482
						758.203	0.223875
						760.203	0.228973
						762.203	0.235644
						765.203	0.226945
						770.203	0.226037
						771.203	0.225409
						772.203	0.2435
						773.203	0.229814
						774.203	0.2446
						775.203	0.2476
						776.203	0.232479
						778.203	0.228413
						779.203	0.222343
						780.203	0.224362
						781.203	0.223387
						787.203	0.227015
						788.203	0.240443
						789.203	0.238676
						790.203	0.228133
						791.203	0.2464
						792.203	0.229954
						794.203	0.234869
						797.203	0.226456
						801.203	0.223805
						804.203	0.231987
						805.203	0.2446
						812.22	0.226735
						813.22	0.2452
						816.22	0.2452
						821.22	0.229743
						825.22	0.2452
						829.22	0.236771
						830.22	0.227224
						831.22	0.234799
						833.22	0.2327
						834.22	0.2482
						837.22	0.23269
						838.22	0.234095
						839.22	0.2494
						840.22	0.226456
						844.22	0.224432
						845.22	0.227924
						851.22	0.227854
						854.22	0.241575
						855.22	0.226665
						857.22	0.228973
						859.22	0.225758
						861.22	0.2488
						862.22	0.232409
						869.22	0.2351
						873.22	0.2369
						875.22	0.2464
						879.22	0.228763
						880.22	0.228693
						884.22	0.234095
						885.22	0.233533
						890.22	0.224502
						892.22	0.2458
						895.22	0.2488
						896.22	0.223526
						897.22	0.2554
						898.22	0.229814
						899.22	0.2351
						904.22	0.2369
						905.22	0.228483
						907.22	0.226875
						911.22	0.2476
						912.22	0.229814
						913.22	0.227364
						914.22	0.235432
						915.22	0.230795
						920.22	0.2464
						925.22	0.2512
						926.22	0.234517
						927.22	0.230304
						928.22	0.228273
						931.22	0.226805
						932.22	0.226037
						935.22	0.2357
						936.22	0.230444
						937.22	0.2375
						938.22	0.2476
						939.22	0.229183
						940.22	0.25
						943.22	0.232479
						953.22	0.231216
						965.237	0.236982
						968.237	0.235714
						969.237	0.2476
						981.237	0.2512
						985.237	0.237265
						994.237	0.239736
						995.237	0.236348
						998.237	0.235151
						1002.24	0.232619
						1004.24	0.234306
						1013.24	0.247
						1016.24	0.2411
						1018.24	0.231426
						1035.24	0.25
						1036.24	0.253
						1055.24	0.237617
						1066.24	0.2512
						1068.24	0.232971
						1087.24	0.25
						1094.24	0.231426
						1099.24	0.2506
						1103.25	0.233181
						1105.25	0.234799
						1106.25	0.233533
						1121.25	0.2417
						1137.25	0.233814
						1139.25	0.2329
						1144.25	0.231637
						1145.25	0.2494
						1146.25	0.236066
						1153.25	0.243276
						1154.25	0.246329
						1158.25	0.2512
						1165.25	0.230865
						1169.25	0.232971
						1180.25	0.234377
						1189.25	0.231286
						1190.25	0.233884
						1191.25	0.230164
						1197.25	0.2524
						1209.25	0.2423
						1218.25	0.234306
						1222.25	0.2536
						1226.25	0.242496
						1229.25	0.236278
						1243.27	0.233181
						1255.27	0.233744
						1274.27	0.2518
						1306.27	0.247325
						1311.27	0.24
						1312.27	0.2506
						1313.27	0.2387

## Sheet: digital scale brick
	Cumulative intake water records versus time for brick sample from digital scale
			digital scale records (gr)
		time (min)	digital scale records (gr)	cumulative intake water (gr)
		0	575.47
		1	575.47	0
		2	574.17	1.3
		3	572.89	2.58
		4	571.68	3.79
		5	570.53	4.94
		6	569.47	6
		7	568.49	6.98
		8	567.57	7.9
		9	566.76	8.71
		10	566.02	9.45
		11.0167	565.32	10.15
		12.0167	564.71	10.76
		13.0167	564.12	11.35
		14.0167	563.61	11.86
		15.0167	563.1	12.37
		16.0167	562.62	12.85
		17.0167	562.21	13.26
		18.0167	561.78	13.69
		19.0167	561.4	14.07
		20.0167	561.06	14.41
		21.0167	560.8	14.67
		22.0333	560.46	15.01
		23.0333	560.09	15.38
		24.0333	559.77	15.7
		25.0333	559.42	16.05
		26.0333	559.17	16.3
		27.0333	558.82	16.65
		28.0333	558.49	16.98
		29.0333	558.26	17.21
		30.0333	557.99	17.48
		31.0333	557.72	17.75
		32.0333	557.47	18
		33.05	557.26	18.21
		34.05	557	18.47
		35.05	556.69	18.78
		36.05	556.56	18.91
		37.05	556.3	19.17
		38.05	556.17	19.3
		39.05	555.92	19.55
		40.05	555.68	19.79
		41.05	555.43	20.04
		42.05	555.26	20.21
		43.05	555.04	20.43
		44.05	554.81	20.66
		45.05	554.59	20.88
		46.0667	554.36	21.11
		47.0667	554.23	21.24
		48.0667	554.12	21.35
		49.0667	553.89	21.58
		50.0667	553.64	21.83
		51.0667	553.42	22.05
		52.0667	553.32	22.15
		53.0667	553.16	22.31
		54.0667	553.05	22.42
		55.0667	552.8	22.67
		56.0833	552.55	22.92
		57.0833	552.44	23.03
		58.0833	552.21	23.26
		59.0833	552	23.47
		60.0833	551.88	23.59
		61.0833	551.77	23.7
		62.0833	551.53	23.94
		63.0833	551.4	24.07
		64.0833	551.29	24.18
		65.0833	551.04	24.43
		66.0833	550.93	24.54
		67.0833	550.79	24.68
		68.1	550.57	24.9
		69.1	550.42	25.05
		70.1	550.42	25.05
		71.1	550.19	25.28
		72.1	550.14	25.33
		73.1	549.93	25.54
		74.1	549.61	25.86
		75.1	549.4	26.07
		76.1	549.28	26.19
		77.1	549.18	26.29
		78.1167	549.07	26.4
		79.1	548.93	26.54
		80.1167	548.84	26.63
		81.1167	548.72	26.75
		82.1167	548.55	26.92
		83.1167	548.39	27.08
		84.1167	548.17	27.3
		85.1167	548.05	27.42
		86.1167	547.94	27.53
		87.1167	547.81	27.66
		88.1167	547.7	27.77
		89.1333	547.57	27.9
		90.1167	547.45	28.02
		91.1333	547.32	28.15
		92.1333	547.2	28.27
		93.1333	546.96	28.51
		94.1333	546.92	28.55
		95.1333	546.73	28.74
		96.1333	546.6	28.87
		97.1333	546.49	28.98
		98.1333	546.38	29.09
		99.1333	546.25	29.22
		100.133	546.14	29.33
		101.133	546.01	29.46
		102.15	545.79	29.68
		103.15	545.67	29.8
		104.15	545.55	29.92
		105.15	545.43	30.04
		106.15	545.19	30.28
		107.15	545.08	30.39
		108.15	544.98	30.49
		109.15	544.96	30.51
		110.15	544.75	30.72
		111.15	544.72	30.75
		112.15	544.49	30.98
		113.167	544.37	31.1
		114.167	544.26	31.21
		115.167	544.14	31.33
		116.167	544.03	31.44
		117.167	543.9	31.57
		118.167	543.87	31.6
		119.167	543.75	31.72
		120.167	543.64	31.83
		121.167	543.51	31.96
		122.167	543.4	32.07
		123.167	543.16	32.31
		124.167	543.16	32.31
		125.167	543.04	32.43
		126.183	542.81	32.66
		127.183	542.79	32.68
		128.183	542.69	32.78
		129.183	542.66	32.81
		130.183	542.54	32.93
		131.183	542.43	33.04
		132.183	542.2	33.27
		133.183	542.08	33.39
		134.183	542.08	33.39
		135.183	541.86	33.61
		136.183	541.72	33.75
		137.2	541.62	33.85
		138.2	541.49	33.98
		139.2	541.39	34.08
		140.2	541.36	34.11
		141.2	541.25	34.22
		142.2	541.24	34.23
		143.2	541.2	34.27
		144.2	541.15	34.32
		145.2	541.16	34.31
		146.2	540.93	34.54
		147.2	540.91	34.56
		148.217	540.8	34.67
		149.217	540.66	34.81
		150.217	540.54	34.93
		151.217	540.43	35.04
		152.217	540.31	35.16
		153.217	540.29	35.18
		154.217	540.24	35.23
		155.217	540.21	35.26
		156.217	540.08	35.39
		157.217	539.95	35.52
		158.217	539.84	35.63
		159.217	539.73	35.74
		160.233	539.61	35.86
		161.233	539.5	35.97
		162.233	539.3	36.17
		163.233	539.11	36.36
		164.233	539	36.47
		165.233	538.9	36.57
		166.233	538.8	36.67
		167.233	538.71	36.76
		168.233	538.6	36.87
		169.233	538.49	36.98
		170.233	538.4	37.07
		171.233	538.29	37.18
		172.25	538.3	37.17
		173.25	538.18	37.29
		174.25	538.08	37.39
		175.25	537.99	37.48
		176.25	537.98	37.49
		177.25	537.88	37.59
		178.25	537.76	37.71
		179.25	537.65	37.82
		180.25	537.63	37.84
		181.25	537.54	37.93
		182.25	537.44	38.03
		183.267	537.33	38.14
		184.267	537.2	38.27
		185.267	537.11	38.36
		186.267	537.11	38.36
		187.267	537	38.47
		188.267	536.9	38.57
		189.267	536.89	38.58
		190.267	536.78	38.69
		191.267	536.71	38.76
		192.267	536.67	38.8
		193.267	536.57	38.9
		194.283	536.45	39.02
		195.283	536.34	39.13
		196.283	536.35	39.12
		197.283	536.24	39.23
		198.283	536.13	39.34
		199.283	536.12	39.35
		200.283	536	39.47
		201.283	535.89	39.58
		202.283	535.81	39.66
		203.283	535.78	39.69
		204.283	535.77	39.7
		205.283	535.67	39.8
		206.3	535.67	39.8
		207.3	535.55	39.92
		208.3	535.44	40.03
		209.3	535.42	40.05
		210.3	535.32	40.15
		211.3	535.2	40.27
		212.3	535.08	40.39
		213.3	535.08	40.39
		214.3	534.96	40.51
		215.3	534.96	40.51
		216.3	534.84	40.63
		217.317	534.74	40.73
		218.317	534.61	40.86
		219.317	534.58	40.89
		220.317	534.5	40.97
		221.317	534.39	41.08
		222.317	534.4	41.07
		223.317	534.28	41.19
		224.317	534.17	41.3
		225.317	534.06	41.41
		226.317	533.95	41.52
		227.317	533.85	41.62
		228.333	533.84	41.63
		229.333	533.72	41.75
		230.333	533.62	41.85
		231.333	533.62	41.85
		232.333	533.51	41.96
		233.333	533.38	42.09
		234.333	533.28	42.19
		235.333	533.18	42.29
		236.333	533.17	42.3
		237.333	533.04	42.43
		238.333	532.94	42.53
		239.35	532.83	42.64
		240.333	532.83	42.64
		241.35	532.73	42.74
		242.35	532.61	42.86
		243.35	532.49	42.98
		244.35	532.4	43.07
		245.35	532.41	43.06
		246.35	532.3	43.17
		247.35	532.19	43.28
		248.35	532.18	43.29
		249.35	532.09	43.38
		250.35	531.98	43.49
		251.35	531.98	43.49
		252.367	531.88	43.59
		253.367	531.77	43.7
		254.367	531.68	43.79
		255.367	531.66	43.81
		256.367	531.55	43.92
		257.367	531.56	43.91
		258.367	531.45	44.02
		259.367	531.32	44.15
		260.367	531.33	44.14
		261.367	531.24	44.23
		262.367	531.12	44.35
		263.383	531.12	44.35
		264.383	531.01	44.46
		265.383	530.92	44.55
		266.383	530.8	44.67
		267.383	530.8	44.67
		268.383	530.68	44.79
		269.383	530.57	44.9
		270.383	530.57	44.9
		271.383	530.46	45.01
		272.383	530.36	45.11
		273.383	530.36	45.11
		274.4	530.24	45.23
		275.4	530.13	45.34
		276.4	530.04	45.43
		277.4	530.01	45.46
		278.4	529.91	45.56
		279.4	529.8	45.67
		280.4	529.79	45.68
		281.4	529.68	45.79
		282.4	529.56	45.91
		283.4	529.54	45.93
		284.4	529.45	46.02
		285.4	529.34	46.13
		286.4	529.23	46.24
		287.417	529.13	46.34
		288.417	529.02	46.45
		289.417	528.91	46.56
		290.417	528.9	46.57
		291.417	528.8	46.67
		292.417	528.74	46.73
		293.417	528.68	46.79
		294.417	528.58	46.89
		295.417	528.52	46.95
		296.417	528.47	47
		297.417	528.36	47.11
		298.433	528.37	47.1
		299.433	528.25	47.22
		300.433	528.15	47.32
		301.433	528.15	47.32
		302.433	528.03	47.44
		303.433	528.03	47.44
		304.433	527.92	47.55
		305.433	527.92	47.55
		306.433	527.82	47.65
		307.433	527.71	47.76
		308.433	527.7	47.77
		309.45	527.58	47.89
		310.45	527.58	47.89
		311.45	527.47	48
		312.45	527.47	48
		313.45	527.37	48.1
		314.45	527.26	48.21
		315.45	527.23	48.24
		316.45	527.14	48.33
		317.45	527.02	48.45
		318.45	527.03	48.44
		319.45	527.03	48.44
		320.45	526.92	48.55
		321.467	526.91	48.56
		322.467	526.8	48.67
		323.467	526.8	48.67
		324.467	526.69	48.78
		325.467	526.6	48.87
		326.467	526.58	48.89
		327.467	526.47	49
		328.467	526.46	49.01
		329.467	526.35	49.12
		330.467	526.26	49.21
		331.467	526.23	49.24
		332.483	526.11	49.36
		333.483	526.1	49.37
		334.1	525.99	49.48
		335.1	525.99	49.48
		336.1	525.86	49.61
		337.1	525.87	49.6
		338.1	525.76	49.71
		339.1	525.64	49.83
		340.1	525.52	49.95
		341.1	525.53	49.94
		342.1	525.41	50.06
		343.1	525.41	50.06
		344.1	525.3	50.17
		345.1	525.17	50.3
		346.1	525.06	50.41
		347.1	524.98	50.49
		348.1	524.95	50.52
		349.1	524.84	50.63
		350.1	524.84	50.63
		351.1	524.73	50.74
		352.1	524.6	50.87
		353.1	524.51	50.96
		354.1	524.49	50.98
		355.1	524.38	51.09
		356.1	524.28	51.19
		357.1	524.27	51.2
		358.1	524.15	51.32
		359.1	524.15	51.32
		360.1	524.03	51.44
		361.1	524.02	51.45
		362.1	523.93	51.54
		363.1	523.81	51.66
		364.1	523.7	51.77
		365.1	523.71	51.76
		366.1	523.59	51.88
		367.1	523.59	51.88
		368.1	523.48	51.99
		369.1	523.47	52
		370.1	523.35	52.12
		371.1	523.24	52.23
		372.1	523.23	52.24
		373.1	523.13	52.34
		374.1	523.02	52.45
		375.1	523.01	52.46
		376.1	522.88	52.59
		377.1	522.89	52.58
		378.1	522.78	52.69
		379.1	522.77	52.7
		380.1	522.67	52.8
		381.1	522.66	52.81
		382.1	522.56	52.91
		383.1	522.44	53.03
		384.1	522.44	53.03
		385.1	522.33	53.14
		386.1	522.33	53.14
		387.1	522.21	53.26
		388.117	522.22	53.25
		389.117	522.21	53.26
		390.117	522.11	53.36
		391.117	521.99	53.48
		392.117	521.88	53.59
		393.117	521.87	53.6
		394.117	521.76	53.71
		395.117	521.75	53.72
		396.117	521.65	53.82
		397.117	521.65	53.82
		398.117	521.52	53.95
		399.117	521.53	53.94
		400.117	521.41	54.06
		401.117	521.41	54.06
		402.117	521.3	54.17
		403.117	521.31	54.16
		404.117	521.18	54.29
		405.117	521.18	54.29
		406.117	521.06	54.41
		407.117	521.05	54.42
		408.117	520.93	54.54
		409.117	520.94	54.53
		410.117	520.93	54.54
		411.117	520.82	54.65
		412.117	520.7	54.77
		413.117	520.71	54.76
		414.117	520.61	54.86
		415.117	520.59	54.88
		416.117	520.49	54.98
		417.117	520.48	54.99
		418.117	520.37	55.1
		419.117	520.25	55.22
		420.117	520.25	55.22
		421.117	520.14	55.33
		422.117	520.12	55.35
		423.117	520.02	55.45
		424.117	520.02	55.45
		425.117	519.92	55.55
		426.117	519.9	55.57
		427.117	519.79	55.68
		428.117	519.68	55.79
		429.117	519.68	55.79
		430.117	519.56	55.91
		431.117	519.57	55.9
		432.117	519.57	55.9
		433.117	519.46	56.01
		434.117	519.45	56.02
		435.117	519.34	56.13
		436.117	519.34	56.13
		437.117	519.23	56.24
		438.117	519.23	56.24
		439.117	519.1	56.37
		440.117	519.1	56.37
		441.117	518.99	56.48
		442.117	518.99	56.48
		443.117	518.98	56.49
		444.117	518.88	56.59
		445.117	518.89	56.58
		446.117	518.76	56.71
		447.117	518.76	56.71
		448.117	518.64	56.83
		449.117	518.64	56.83
		450.117	518.52	56.95
		451.117	518.52	56.95
		452.117	518.41	57.06
		453.117	518.41	57.06
		454.117	518.32	57.15
		455.117	518.3	57.17
		456.117	518.28	57.19
		457.117	518.18	57.29
		458.117	518.19	57.28
		459.117	518.08	57.39
		460.117	518.07	57.4
		461.117	518.07	57.4
		462.117	517.95	57.52
		463.117	517.95	57.52
		464.117	517.95	57.52
		465.117	517.84	57.63
		466.117	517.84	57.63
		467.117	517.72	57.75
		468.117	517.73	57.74
		469.117	517.61	57.86
		470.117	517.61	57.86
		471.117	517.6	57.87
		472.117	517.59	57.88
		473.117	517.48	57.99
		474.117	517.49	57.98
		475.117	517.48	57.99
		476.117	517.48	57.99
		477.117	517.38	58.09
		478.117	517.38	58.09
		479.117	517.38	58.09
		480.117	517.26	58.21
		481.117	517.27	58.2
		482.117	517.27	58.2
		483.117	517.26	58.21
		484.117	517.13	58.34
		485.117	517.15	58.32
		486.117	517.14	58.33
		487.117	517.04	58.43
		488.117	517.03	58.44
		489.117	517.02	58.45
		490.117	517.02	58.45
		491.117	516.91	58.56
		492.117	516.9	58.57
		493.117	516.79	58.68
		494.117	516.79	58.68
		495.117	516.79	58.68
		496.117	516.68	58.79
		497.117	516.68	58.79
		498.117	516.58	58.89
		499.117	516.57	58.9
		500.117	516.56	58.91
		501.133	516.45	59.02
		502.117	516.45	59.02
		503.133	516.45	59.02
		504.133	516.44	59.03
		505.133	516.45	59.02
		506.133	516.33	59.14
		507.133	516.33	59.14
		508.133	516.26	59.21
		509.133	516.21	59.26
		510.133	516.22	59.25
		511.133	516.22	59.25
		512.133	516.23	59.24
		513.133	516.22	59.25
		514.75	516.23	59.24
		515.75	516.23	59.24
		516.75	516.11	59.36
		517.75	516.12	59.35
		518.75	516.12	59.35
		519.75	516.01	59.46
		520.75	516.01	59.46
		521.75	516	59.47
		522.75	516	59.47
		523.75	515.89	59.58
		524.75	515.89	59.58
		525.767	515.9	59.57
		526.767	515.89	59.58
		527.767	515.9	59.57
		528.767	515.89	59.58
		529.767	515.88	59.59
		530.767	515.89	59.58
		531.767	515.81	59.66
		532.767	515.78	59.69
		533.767	515.78	59.69
		534.767	515.79	59.68
		535.767	515.78	59.69
		536.783	515.66	59.81
		537.767	515.67	59.8
		538.783	515.55	59.92
		539.783	515.55	59.92
		540.783	515.44	60.03
		541.783	515.44	60.03
		542.783	515.44	60.03
		543.783	515.44	60.03
		544.783	515.33	60.14
		545.783	515.34	60.13
		546.783	515.33	60.14
		547.783	515.22	60.25
		548.8	515.22	60.25
		549.8	515.23	60.24
		550.8	515.11	60.36
		551.8	515.11	60.36
		552.8	515.1	60.37
		553.8	515	60.47
		554.8	515	60.47
		555.8	515	60.47
		556.8	515.02	60.45
		557.8	515.01	60.46
		558.8	515.01	60.46
		559.817	514.9	60.57
		560.817	514.91	60.56
		561.817	514.9	60.57
		562.817	514.91	60.56
		563.817	514.88	60.59
		564.817	514.79	60.68
		565.817	514.78	60.69
		566.817	514.79	60.68
		567.817	514.78	60.69
		568.817	514.67	60.8
		569.817	514.67	60.8
		570.833	514.67	60.8
		571.833	514.59	60.88
		572.833	514.57	60.9
		573.833	514.57	60.9
		574.833	514.46	61.01
		575.833	514.47	61
		576.833	514.46	61.01
		577.833	514.4	61.07
		578.833	514.36	61.11
		579.833	514.35	61.12
		580.833	514.26	61.21
		581.833	514.25	61.22
		582.833	514.26	61.21
		583.85	514.26	61.21
		584.85	514.15	61.32
		585.85	514.15	61.32
		586.85	514.15	61.32
		587.85	514.14	61.33
		588.85	514.04	61.43
		589.85	514.05	61.42
		590.85	514.04	61.43
		591.85	514.04	61.43
		592.85	513.94	61.53
		593.85	513.93	61.54
		594.867	513.94	61.53
		595.867	513.95	61.52
		596.867	513.94	61.53
		597.867	513.94	61.53
		598.867	513.94	61.53
		599.867	513.85	61.62
		600.867	513.83	61.64
		601.867	513.84	61.63
		602.867	513.85	61.62
		603.867	513.74	61.73
		604.867	513.73	61.74
		605.883	513.75	61.72
		606.883	513.74	61.73
		607.883	513.74	61.73
		608.883	513.73	61.74
		609.883	513.75	61.72
		610.883	513.63	61.84
		611.883	513.63	61.84
		612.883	513.63	61.84
		613.883	513.63	61.84
		614.883	513.64	61.83
		615.883	513.64	61.83
		616.9	513.65	61.82
		617.9	513.63	61.84
		618.9	513.65	61.82
		619.9	513.64	61.83
		620.9	513.54	61.93
		621.9	513.53	61.94
		622.9	513.53	61.94
		623.9	513.53	61.94
		624.9	513.53	61.94
		625.9	513.53	61.94
		626.9	513.53	61.94
		627.917	513.54	61.93
		628.9	513.43	62.04
		629.917	513.43	62.04
		630.917	513.42	62.05
		631.917	513.42	62.05
		632.917	513.43	62.04
		633.917	513.43	62.04
		634.917	513.44	62.03
		635.917	513.43	62.04
		636.917	513.43	62.04
		637.917	513.44	62.03
		638.917	513.42	62.05
		639.917	513.43	62.04
		640.933	513.44	62.03
		641.933	513.44	62.03
		642.933	513.44	62.03
		643.933	513.43	62.04
		644.933	513.44	62.03
		645.933	513.44	62.03
		646.933	513.44	62.03
		647.933	513.33	62.14
		648.933	513.33	62.14
		649.933	513.34	62.13
		650.933	513.34	62.13
		651.95	513.34	62.13
		652.95	513.22	62.25
		653.95	513.24	62.23
		654.95	513.24	62.23
		655.95	513.24	62.23
		656.95	513.23	62.24
		657.95	513.11	62.36
		658.95	513.12	62.35
		659.95	513.12	62.35
		660.95	513.13	62.34
		661.95	513.13	62.34
		662.967	513.12	62.35
		663.967	513.11	62.36
		664.967	513.13	62.34
		665.967	513.13	62.34
		666.967	513.13	62.34
		667.967	513.01	62.46
		668.967	513.03	62.44
		669.967	513.01	62.46
		670.967	513.01	62.46
		671.967	513.01	62.46
		672.967	512.91	62.56
		673.967	512.9	62.57
		674.983	512.92	62.55
		675.983	512.91	62.56
		676.983	512.91	62.56
		677.983	512.91	62.56
		678.983	512.9	62.57
		679.983	512.89	62.58
		680.983	512.92	62.55
		681.983	512.91	62.56
		682.983	512.91	62.56
		683.983	512.92	62.55
		684.983	512.92	62.55
		686	512.8	62.67
		687	512.8	62.67
		688	512.81	62.66
		689	512.8	62.67
		690	512.79	62.68
		691	512.81	62.66
		692	512.8	62.67
		693	512.81	62.66
		694	512.8	62.67
		695	512.8	62.67
		696	512.81	62.66
		697	512.78	62.69
		698.017	512.72	62.75
		699.017	512.7	62.77
		700.017	512.7	62.77
		701.017	512.7	62.77
		702.017	512.59	62.88
		703.017	512.6	62.87
		704.017	512.6	62.87
		705.017	512.59	62.88
		706.017	512.6	62.87
		707.017	512.53	62.94
		708.017	512.47	63
		709.017	512.47	63
		710.033	512.48	62.99
		711.033	512.48	62.99
		712.033	512.37	63.1
		713.033	512.36	63.11
		714.033	512.37	63.1
		715.033	512.36	63.11
		716.033	512.38	63.09
		717.033	512.37	63.1
		718.033	512.36	63.11
		719.033	512.37	63.1
		720.033	512.38	63.09
		721.05	512.37	63.1
		722.05	512.38	63.09
		723.05	512.38	63.09
		724.05	512.26	63.21
		725.05	512.27	63.2
		726.05	512.26	63.21
		727.05	512.25	63.22
		728.05	512.25	63.22
		729.05	512.25	63.22
		730.05	512.15	63.32
		731.05	512.15	63.32
		732.067	512.15	63.32
		733.067	512.15	63.32
		734.067	512.15	63.32
		735.067	512.05	63.42
		736.067	512.04	63.43
		737.067	512.06	63.41
		738.067	512.05	63.42
		739.067	512.05	63.42
		740.067	512.05	63.42
		741.067	512.05	63.42
		742.067	512.05	63.42
		743.083	512.05	63.42
		744.067	512.05	63.42
		745.083	512.06	63.41
		746.083	512.06	63.41
		747.083	511.93	63.54
		748.083	511.94	63.53
		749.083	511.94	63.53
		750.083	511.94	63.53
		751.083	511.94	63.53
		752.083	511.93	63.54
		753.083	511.93	63.54
		754.1	511.95	63.52
		755.083	511.95	63.52
		756.1	511.94	63.53
		757.1	511.94	63.53
		758.1	511.95	63.52
		759.1	511.95	63.52
		760.1	511.95	63.52
		761.1	511.95	63.52
		762.1	511.95	63.52
		763.1	511.94	63.53
		764.1	511.95	63.52
		765.1	511.94	63.53
		766.1	511.94	63.53
		767.117	511.94	63.53
		768.117	511.94	63.53
		769.117	511.94	63.53
		770.117	511.93	63.54
		771.117	511.95	63.52
		772.117	511.93	63.54
		773.117	511.94	63.53
		774.117	511.91	63.56
		775.117	511.84	63.63
		776.117	511.83	63.64
		777.117	511.81	63.66
		778.133	511.82	63.65
		779.133	511.81	63.66
		780.133	511.84	63.63
		781.133	511.84	63.63
		782.133	511.73	63.74
		783.133	511.72	63.75
		784.133	511.73	63.74
		785.133	511.72	63.75
		786.133	511.72	63.75
		787.133	511.72	63.75
		788.133	511.72	63.75
		789.15	511.72	63.75
		790.15	511.72	63.75
		791.15	511.72	63.75
		792.15	511.73	63.74
		793.15	511.6	63.87
		794.15	511.61	63.86
		795.15	511.61	63.86
		796.15	511.61	63.86
		797.15	511.6	63.87
		798.15	511.61	63.86
		799.15	511.5	63.97
		800.15	511.49	63.98
		801.167	511.5	63.97
		802.167	511.5	63.97
		803.167	511.51	63.96
		804.167	511.5	63.97
		805.167	511.39	64.08
		806.167	511.38	64.09
		807.167	511.4	64.07
		808.167	511.4	64.07
		809.167	511.39	64.08
		810.167	511.34	64.13
		811.167	511.29	64.18
		812.183	511.29	64.18
		813.183	511.28	64.19
		814.183	511.17	64.3
		815.183	511.16	64.31
		816.183	511.17	64.3
		817.183	511.18	64.29
		818.183	511.07	64.4
		819.183	511.07	64.4
		820.183	511.07	64.4
		821.183	511.07	64.4
		822.183	511.07	64.4
		823.183	511.08	64.39
		824.2	511.07	64.4
		825.2	510.95	64.52
		826.2	510.95	64.52
		827.2	510.97	64.5
		828.2	510.95	64.52
		829.2	510.95	64.52
		830.2	510.86	64.61
		831.2	510.85	64.62
		832.2	510.85	64.62
		833.2	510.85	64.62
		834.2	510.85	64.62
		835.2	510.84	64.63
		836.217	510.84	64.63
		837.217	510.85	64.62
		838.217	510.74	64.73
		839.217	510.75	64.72
		840.217	510.73	64.74
		841.217	510.74	64.73
		842.217	510.74	64.73
		843.217	510.74	64.73
		844.217	510.74	64.73
		845.217	510.73	64.74
		846.217	510.72	64.75
		847.233	510.73	64.74
		848.233	510.72	64.75
		849.233	510.73	64.74
		850.233	510.73	64.74
		851.233	510.72	64.75
		852.233	510.73	64.74
		853.233	510.72	64.75
		854.233	510.72	64.75
		855.233	510.72	64.75
		856.233	510.73	64.74
		857.233	510.71	64.76
		858.25	510.72	64.75
		859.25	510.73	64.74
		860.25	510.73	64.74
		861.25	510.72	64.75
		862.25	510.72	64.75
		863.25	510.71	64.76
		864.25	510.72	64.75
		865.25	510.71	64.76
		866.25	510.7	64.77
		867.25	510.7	64.77
		868.25	510.69	64.78
		869.267	510.69	64.78
		870.25	510.67	64.8
		871.267	510.68	64.79
		872.267	510.67	64.8
		873.267	510.68	64.79
		874.267	510.66	64.81
		875.267	510.67	64.8
		876.267	510.67	64.8
		877.267	510.66	64.81
		878.267	510.66	64.81
		879.267	510.66	64.81
		880.267	510.66	64.81
		881.283	510.65	64.82
		882.283	510.66	64.81
		883.283	510.66	64.81
		884.283	510.65	64.82
		885.283	510.66	64.81
		886.283	510.66	64.81
		887.283	510.65	64.82
		888.283	510.65	64.82
		889.283	510.65	64.82
		890.283	510.63	64.84
		891.283	510.64	64.83
		892.3	510.62	64.85
		893.3	510.64	64.83
		894.3	510.63	64.84
		895.3	510.63	64.84
		896.3	510.63	64.84
		897.3	510.6	64.87
		898.3	510.6	64.87
		899.3	510.61	64.86
		900.3	510.61	64.86
		901.3	510.62	64.85
		902.3	510.61	64.86
		903.317	510.6	64.87
		904.317	510.6	64.87
		905.317	510.59	64.88
		906.317	510.58	64.89
		907.317	510.59	64.88
		908.317	510.58	64.89
		909.317	510.59	64.88
		910.317	510.6	64.87
		911.317	510.58	64.89
		912.317	510.45	65.02
		913.317	510.45	65.02
		914.333	510.45	65.02
		915.317	510.45	65.02
		916.333	510.44	65.03
		917.333	510.45	65.02
		918.333	510.45	65.02
		919.333	510.45	65.02
		920.333	510.45	65.02
		921.333	510.46	65.01
		922.333	510.44	65.03
		923.333	510.43	65.04
		924.333	510.44	65.03
		925.35	510.43	65.04
		926.333	510.43	65.04
		927.35	510.43	65.04
		928.35	510.41	65.06
		929.35	510.42	65.05
		930.35	510.4	65.07
		931.35	510.4	65.07
		932.35	510.4	65.07
		933.35	510.41	65.06
		934.35	510.39	65.08
		935.35	510.39	65.08
		936.35	510.37	65.1
		937.35	510.38	65.09
		938.367	510.37	65.1
		939.367	510.35	65.12
		940.367	510.35	65.12
		941.367	510.36	65.11
		942.367	510.35	65.12
		943.367	510.34	65.13
		944.367	510.34	65.13
		945.367	510.33	65.14
		946.367	510.33	65.14
		947.367	510.33	65.14
		948.367	510.33	65.14
		949.383	510.32	65.15
		950.383	510.33	65.14
		951.383	510.31	65.16
		952.383	510.31	65.16
		953.383	510.31	65.16
		954.383	510.15	65.32
		955.383	510.14	65.33
		956.383	510.14	65.33
		957.383	510.15	65.32
		958.383	510.14	65.33
		959.383	510.15	65.32
		960.4	510.12	65.35
		961.4	510.12	65.35
		962.4	510.12	65.35
		963.4	510.12	65.35
		964.4	510.12	65.35
		965.4	510.12	65.35
		966.4	510.13	65.34
		967.4	510.11	65.36
		968.4	510.1	65.37
		969.4	509.97	65.5
		970.4	509.96	65.51
		971.4	509.97	65.5
		972.417	509.95	65.52
		973.417	509.94	65.53
		974.417	509.95	65.52
		975.417	509.94	65.53
		976.417	509.93	65.54
		977.417	509.93	65.54
		978.417	509.9	65.57
		979.417	509.9	65.57
		980.417	509.92	65.55
		981.417	509.9	65.57
		982.417	509.91	65.56
		983.417	509.89	65.58
		984.433	509.88	65.59
		985.433	509.88	65.59
		986.433	509.88	65.59
		987.433	509.88	65.59
		988.433	509.88	65.59
		989.433	509.65	65.82
		990.433	509.62	65.85
		991.433	509.61	65.86
		992.433	509.49	65.98
		993.433	509.49	65.98
		994.433	509.49	65.98
		995.45	509.5	65.97
		996.45	509.5	65.97
		997.45	509.51	65.96
		998.45	509.5	65.97
		999.45	509.49	65.98
		1000.45	509.5	65.97
		1001.45	509.49	65.98
		1002.45	509.5	65.97
		1003.45	509.48	65.99
		1004.45	509.49	65.98
		1005.45	509.49	65.98
		1006.45	509.48	65.99
		1007.47	509.48	65.99
		1008.47	509.47	66
		1009.47	509.46	66.01
		1010.47	509.46	66.01
		1011.47	509.46	66.01
		1012.47	509.46	66.01
		1013.47	509.44	66.03
		1014.47	509.43	66.04
		1015.47	509.43	66.04
		1016.47	509.42	66.05
		1017.47	509.42	66.05
		1018.48	509.42	66.05
		1019.48	509.4	66.07
		1020.48	509.4	66.07
		1021.48	509.39	66.08
		1022.48	509.4	66.07
		1023.48	509.26	66.21
		1024.48	509.26	66.21
		1025.48	509.26	66.21
		1026.48	509.23	66.24
		1027.48	509.24	66.23
		1028.48	509.22	66.25
		1029.5	509.23	66.24
		1030.5	509.22	66.25
		1031.5	509.22	66.25
		1032.5	509.21	66.26
		1033.5	509.22	66.25
		1034.5	509.22	66.25
		1035.5	509.22	66.25
		1036.5	509.21	66.26
		1037.5	509.21	66.26
		1038.5	509.21	66.26
		1039.5	509.07	66.4
		1040.52	509.06	66.41
		1041.5	509.07	66.4
		1042.52	509.07	66.4
		1043.52	509.05	66.42
		1044.52	509.04	66.43
		1045.52	509.03	66.44
		1046.52	509.03	66.44
		1047.52	509.03	66.44
		1048.52	509.01	66.46
		1049.52	509.01	66.46
		1050.52	509	66.47
		1051.53	508.99	66.48
		1052.52	508.98	66.49
		1053.53	508.98	66.49
		1054.1	508.95	66.52
		1055.1	508.96	66.51
		1056.1	508.94	66.53
		1057.1	508.94	66.53
		1058.1	508.92	66.55
		1059.1	508.92	66.55
		1060.1	508.9	66.57
		1061.1	508.89	66.58
		1062.1	508.82	66.65
		1063.1	508.76	66.71
		1064.1	508.74	66.73
		1065.1	508.74	66.73
		1066.1	508.74	66.73
		1067.1	508.73	66.74
		1068.1	508.74	66.73
		1069.1	508.73	66.74
		1070.1	508.73	66.74
		1071.1	508.72	66.75
		1072.1	508.72	66.75
		1073.1	508.58	66.89
		1074.1	508.44	67.03
		1075.12	508.45	67.02
		1076.12	508.44	67.03
		1077.12	508.43	67.04
		1078.12	508.42	67.05
		1079.12	508.42	67.05
		1080.12	508.41	67.06
		1081.12	508.4	67.07
		1082.12	508.4	67.07
		1083.12	508.38	67.09
		1084.12	508.25	67.22
		1085.12	508.25	67.22
		1086.12	508.24	67.23
		1087.12	508.25	67.22
		1088.12	508.24	67.23
		1089.12	508.24	67.23
		1090.12	508.24	67.23
		1091.12	508.24	67.23
		1092.12	508.23	67.24
		1093.12	508.22	67.25
		1094.12	508.23	67.24
		1095.12	508.22	67.25
		1096.12	508.2	67.27
		1097.12	508.21	67.26
		1098.12	508.18	67.29
		1099.12	508.17	67.3
		1100.12	508.16	67.31
		1101.12	508.17	67.3
		1102.12	508.18	67.29
		1103.12	508.15	67.32
		1104.12	508.15	67.32
		1105.12	508.03	67.44
		1106.12	508.03	67.44
		1107.12	508.02	67.45
		1108.12	508.03	67.44
		1109.12	508.02	67.45
		1110.12	508.02	67.45
		1111.12	508	67.47
		1112.12	508.01	67.46
		1113.12	508	67.47
		1114.12	508.01	67.46
		1115.12	508	67.47
		1116.12	507.99	67.48
		1117.12	507.99	67.48
		1118.12	507.97	67.5
		1119.12	507.85	67.62
		1120.12	507.84	67.63
		1121.12	507.85	67.62
		1122.12	507.84	67.63
		1123.12	507.84	67.63
		1124.12	507.8	67.67
		1125.12	507.81	67.66
		1126.12	507.81	67.66
		1127.12	507.8	67.67
		1128.12	507.81	67.66
		1129.12	507.8	67.67
		1130.12	507.78	67.69
		1131.12	507.79	67.68
		1132.12	507.77	67.7
		1133.12	507.77	67.7
		1134.12	507.77	67.7
		1135.12	507.76	67.71
		1136.12	507.75	67.72
		1137.12	507.74	67.73
		1138.12	507.74	67.73
		1139.12	507.73	67.74
		1140.12	507.73	67.74
		1141.12	507.73	67.74
		1142.12	507.74	67.73
		1143.12	507.73	67.74
		1144.12	507.73	67.74
		1145.12	507.72	67.75
		1146.12	507.73	67.74
		1147.12	507.58	67.89
		1148.12	507.59	67.88
		1149.12	507.57	67.9
		1150.12	507.55	67.92
		1151.12	507.55	67.92
		1152.12	507.55	67.92
		1153.12	507.53	67.94
		1154.12	507.51	67.96
		1155.12	507.51	67.96
		1156.12	507.51	67.96
		1157.12	507.48	67.99
		1158.12	507.49	67.98
		1159.12	507.47	68
		1160.12	507.47	68
		1161.12	507.47	68
		1162.12	507.46	68.01
		1163.12	507.45	68.02
		1164.12	507.45	68.02
		1165.12	507.31	68.16
		1166.12	507.31	68.16
		1167.12	507.3	68.17
		1168.12	507.29	68.18
		1169.12	507.29	68.18
		1170.12	507.27	68.2
		1171.12	507.27	68.2
		1172.12	507.24	68.23
		1173.12	507.24	68.23
		1174.12	507.23	68.24
		1175.12	507.23	68.24
		1176.12	507.22	68.25
		1177.12	507.21	68.26
		1178.12	507.2	68.27
		1179.12	507.2	68.27
		1180.12	507.18	68.29
		1181.12	507.18	68.29
		1182.12	507.16	68.31
		1183.12	507.15	68.32
		1184.12	507.15	68.32
		1185.12	507.14	68.33
		1186.12	507.14	68.33
		1187.12	507.16	68.31
		1188.12	507.15	68.32
		1189.12	507	68.47
		1190.13	507.02	68.45
		1191.13	507.02	68.45
		1192.13	507	68.47
		1193.13	507.01	68.46
		1194.13	507	68.47
		1195.13	506.98	68.49
		1196.13	506.98	68.49
		1197.13	506.98	68.49
		1198.13	506.95	68.52
		1199.13	506.96	68.51
		1200.13	506.95	68.52
		1201.13	506.94	68.53
		1202.13	506.93	68.54
		1203.13	506.93	68.54
		1204.13	506.91	68.56
		1205.13	506.9	68.57
		1206.13	506.91	68.56
		1207.13	506.76	68.71
		1208.13	506.75	68.72
		1209.13	506.75	68.72
		1210.13	506.73	68.74
		1211.13	506.72	68.75
		1212.13	506.71	68.76
		1213.13	506.7	68.77
		1214.13	506.71	68.76
		1215.13	506.69	68.78
		1216.13	506.7	68.77
		1217.13	506.68	68.79
		1218.13	506.68	68.79
		1219.13	506.66	68.81
		1220.13	506.66	68.81
		1221.13	506.66	68.81
		1222.13	506.65	68.82
		1223.13	506.54	68.93
		1224.13	506.52	68.95
		1225.13	506.51	68.96
		1226.13	506.49	68.98
		1227.13	506.49	68.98
		1228.13	506.47	69
		1229.13	506.45	69.02
		1230.13	506.55	68.92
		1231.13	506.47	69
		1232.13	506.47	69
		1233.13	506.43	69.04
		1234.78	506.43	69.04
		1235.78	506.44	69.03
		1236.8	506.42	69.05
		1237.8	506.43	69.04
		1238.8	506.41	69.06
		1239.8	506.38	69.09
		1240.8	506.37	69.1
		1241.8	506.35	69.12
		1242.8	506.34	69.13
		1243.8	506.34	69.13
		1244.8	506.33	69.14
		1245.8	506.32	69.15
		1246.8	506.31	69.16
		1247.8	506.32	69.15
		1248.82	506.31	69.16
		1249.82	506.31	69.16
		1250.82	506.29	69.18
		1251.82	506.16	69.31
		1252.82	506.15	69.32
		1253.82	506.15	69.32
		1254.82	506.14	69.33
		1255.82	506.13	69.34
		1256.82	506.13	69.34
		1257.82	506.12	69.35
		1258.82	506.1	69.37
		1259.82	506.11	69.36
		1260.83	506.09	69.38
		1261.83	506.08	69.39
		1262.83	506.07	69.4
		1263.83	506.07	69.4
		1264.83	506.04	69.43
		1265.83	506.05	69.42
		1266.83	506.05	69.42
		1267.83	506.03	69.44
		1268.83	506.02	69.45
		1269.83	506.02	69.45
		1270.83	506	69.47
		1271.85	506	69.47
		1272.85	505.99	69.48
		1273.85	506	69.47
		1274.85	505.97	69.5
		1275.85	505.96	69.51
		1276.85	505.95	69.52
		1277.85	505.93	69.54
		1278.85	505.93	69.54
		1279.85	505.93	69.54
		1280.85	505.92	69.55
		1281.85	505.92	69.55
		1282.85	505.91	69.56
		1283.87	505.9	69.57
		1284.87	505.9	69.57
		1285.87	505.89	69.58
		1286.87	505.89	69.58
		1287.87	505.87	69.6
		1288.87	505.86	69.61
		1289.87	505.86	69.61
		1290.87	505.85	69.62
		1291.87	505.84	69.63
		1292.87	505.85	69.62
		1293.87	505.82	69.65
		1294.88	505.83	69.64
		1295.88	505.83	69.64
		1296.88	505.82	69.65
		1297.88	505.8	69.67
		1298.88	505.79	69.68
		1299.88	505.78	69.69
		1300.88	505.76	69.71
		1301.88	505.76	69.71
		1302.88	505.76	69.71
		1303.88	505.75	69.72
		1304.88	505.75	69.72
		1305.9	505.74	69.73
		1306.9	505.73	69.74
		1307.9	505.72	69.75
		1308.9	505.73	69.74
		1309.9	505.34	70.13
		1310.9	505.36	70.11
		1311.9	505.35	70.12
		1312.9	505.35	70.12
